# Supplementary material for: A novel computational approach for the mining of signature pathways using species co-occurrence networks in gut microbiomes
Source: BMC Microbiol. 2024 Nov 21;24(Suppl 1):490. doi: 10.1186/s12866-024-03633-6 (PMC11580338; doi:10.1186/s12866-024-03633-6)
Supplement: Supplementary file 1 — Supplementary Material 1. [file 12866_2024_3633_MOESM1_ESM.xlsx]

## Sheet: speicEASI_CD1
sp1	sp2	cor
s__Odoribacter_splanchnicus	s__Coprobacillus_cateniformis	0.702365
s__Bacteroides_finegoldii	s__Ruminococcaceae_bacterium_KLE1738	0.702364
s__Eubacterium_rectale	s__Gemmiger_formicilis	0.702361
s__Blautia_hydrogenotrophica	s__Roseburia_faecis	0.702361
s__Clostridium_lavalense	s__Clostridium_leptum	0.702354
s__Lachnoclostridium_sp_An181	s__Ruminococcus_sp_CAG_177	0.702352
s__Parabacteroides_distasonis	s__Clostridium_sp_CAG_964	0.702336
s__Bifidobacterium_dentium	s__Clostridium_innocuum	0.70232
s__Clostridium_sp_CAG_122	s__Erysipelatoclostridium_ramosum	0.702274
s__Rothia_mucilaginosa	s__Eubacterium_sp_36_13	0.702134
s__Coprobacter_sp	s__Massiliomicrobiota_timonensis	0.702114
s__Prevotella_sp_885	s__Parabacteroides_sp_CAG_409	0.702062
s__Bacteroides_sp_OM08_11	s__Sanguibacteroides_justesenii	0.702002
s__Butyricimonas_synergistica	s__Eubacterium_sp_AF17_7	0.701855
s__Prevotella_oralis	s__Prevotella_sp_109	0.701811
s__Clostridium_sp_CAG_138	s__Faecalibacterium_sp_CAG_74_58_120	0.70166
s__Candidatus_Gastranaerophilales_bacterium	s__Gemmiger_formicilis	0.701496
s__Eubacterium_sp_CAG_251	s__Dorea_formicigenerans	0.700688
s__Alistipes_timonensis	s__Anaerostipes_caccae	0.700681
s__Eggerthella_sp_CAG_298	s__Bacteroides_fragilis	0.70034
s__Clostridium_bolteae	s__Clostridium_innocuum	0.700232
s__Prevotella_sp_AM42_24	s__Clostridium_sp_CAG_242	0.699769
s__Prevotella_buccae	s__Clostridium_cadaveris	0.698736
s__Bacteroides_vulgatus	s__Bacteroides_xylanisolvens	0.697678
s__Blautia_sp_CAG_257	s__Candidatus_Stoquefichus_sp_KLE1796	0.69515
s__Ruthenibacterium_lactatiformans	s__Subdoligranulum_sp_APC924_74	0.694809
s__Oscillibacter_sp_CAG_155	s__Faecalibacterium_sp_CAG_74	0.693843
s__Alistipes_indistinctus	s__Eubacterium_sp_CAG_115	0.692949
s__Prevotella_sp_CAG_1092	s__Prevotella_stercorea	0.691951
s__Eubacterium_ramulus	s__Pseudoflavonifractor_capillosus	0.689553
s__Bifidobacterium_pseudocatenulatum	s__Anaeromassilibacillus_sp_An250	0.689096
s__Bacteroides_fragilis	s__Anaerofilum_sp_An201	0.688305
s__Bacteroides_thetaiotaomicron	s__Clostridium_disporicum	0.688294
s__Roseburia_inulinivorans	s__Ruminococcus_lactaris	0.686019
s__Prevotella_bivia	s__Eubacterium_sp_CAG_115	0.685158
s__Bacteroides_dorei	s__Clostridium_citroniae	0.683939
s__Eubacterium_ventriosum	s__Blautia_sp_N6H1_15	0.683685
s__Coprobacter_secundus	s__Ruminococcaceae_bacterium_KLE1738	0.680684
s__Alistipes_shahii	s__Roseburia_faecis	0.680362
s__Bacteroides_sp_CAG_875	s__Gemmiger_sp_An87	0.67935
s__Roseburia_hominis	s__Ruminococcus_bicirculans	0.672406
s__Eubacterium_ramulus	s__Roseburia_sp_CAG_10041_57	0.671476
s__Clostridium_sp_CAG_226	s__Clostridium_sp_CAG_590	0.671455
s__Bifidobacterium_breve	s__Blautia_hansenii	0.671068
s__Bacteroides_caccae	s__Prevotella_sp_CAG_1092	0.669674
s__Enteroscipio_rubneri	s__Tyzzerella_nexilis	0.663605
s__Eubacterium_ramulus	s__Clostridium_leptum	0.662026
s__Bifidobacterium_longum	s__Eggerthella_lenta	0.661457
s__Candidatus_Melainabacteria_bacterium_35_41	s__Eubacterium_rectale	0.660065
s__Eubacterium_sp_AM18_10LB_B	s__Ruminococcus_sp_CAG_353	0.658732
s__Clostridium_sp_CAG_277	s__Eubacterium_sp_CAG_38	0.656404
s__Bacteroides_dorei	s__Tyzzerella_sp	0.656003
s__Barnesiella_intestinihominis	s__Clostridium_sp_CAG_273	0.652441
s__Sanguibacteroides_justesenii	s__Lachnoclostridium_sp_An138	0.650804
s__Collinsella_aerofaciens	s__Bacteroides_sp_CAG_709	0.644281
s__Eubacterium_hallii	s__Eisenbergiella_tayi	0.642932
s__Alistipes_finegoldii	s__Dorea_longicatena	0.642086
s__Prevotella_sp_CAG_520	s__Clostridium_asparagiforme	0.640227
s__Cryptobacterium_sp_CAG_338	s__Roseburia_sp_CAG_471	0.640057
s__Bacteroides_thetaiotaomicron	s__Firmicutes_bacterium_AF16_15	0.635483
s__Bifidobacterium_bifidum	s__Roseburia_sp_CAG_303	0.634728
s__Bacteroides_coprocola	s__Ruminococcus_bicirculans	0.629942
s__Clostridium_sp_CAG_440	s__Clostridium_sp_CAG_568	0.627006
s__Bacteroides_sp_43_108	s__Clostridium_perfringens	0.614283
s__Ruminococcaceae_bacterium_D5	s__Turicibacter_sanguinis	0.613514
s__Clostridium_sp_CAG_440	s__Clostridium_sp_CAG_58	0.606481
s__Bifidobacterium_adolescentis	s__Bifidobacterium_animalis	0.605941
s__Clostridium_sp_CAG_440	s__Clostridium_sp_CAG_505	0.604817
s__Slackia_isoflavoniconvertens	s__Flavonifractor_plautii	0.602501
s__Bacteroides_sp_CAG_633	s__Sanguibacteroides_justesenii	0.601482
s__Candidatus_Gastranaerophilales_bacterium_HUM_10	s__Clostridium_sp_CAG_1013	0.596215
s__Prevotella_buccae	s__Candidatus_Gastranaerophilales_bacterium_HUM_11	0.594135
s__Butyricimonas_sp	s__Prevotella_sp_CAG_1185	0.593418
s__Subdoligranulum_sp	s__Subdoligranulum_sp_APC924_74	0.589183
s__Clostridium_sp_CAG_465	s__Eubacterium_sp_CAG_581	0.587603
s__Parabacteroides_johnsonii	s__Dorea_longicatena	0.587069
s__Clostridium_paraputrificum	s__Clostridium_sp_CAG_138	0.584818
s__Clostridiales_Family_XIII_bacterium	s__Eubacterium_hallii	0.583609
s__Clostridium_sp_CAG_217	s__Anaerotignum_lactatifermentans	0.58333
s__Blautia_coccoides	s__Coprococcus_catus	0.577387
s__Bacteroides_vulgatus	s__Dorea_sp_CAG_317	0.577087
s__Ruminococcus_sp_CAG_177	s__Catenibacterium_mitsuokai	0.568831
s__Eggerthella_sp_CAG_298	s__Blautia_producta	0.5651
s__Eisenbergiella_massiliensis	s__Clostridium_spiroforme	0.564925
s__Bifidobacterium_animalis	s__Ruminococcus_sp_37_24	0.563485
s__Bacteroides_massiliensis	s__Clostridium_sp_CAG_230	0.561309
s__Candidatus_Gastranaerophilales_bacterium_HUM_18	s__Faecalibacterium_prausnitzii	0.561292
s__Prevotella_sp_AM42_24	s__Dielma_fastidiosa	0.56093
s__Roseburia_sp_CAG_309	s__Massiliomicrobiota_timonensis	0.552873
s__Clostridium_aldenense	s__Ruminococcus_callidus	0.550323
s__Clostridium_sp_CAG_568	s__Eubacterium_sp_CAG_274	0.548728
s__Odoribacter_laneus	s__Oscillibacter_sp_57_20	0.545665
s__Prevotella_sp_109	s__Streptococcus_thermophilus	0.542456
s__Bacteroides_massiliensis	s__Clostridium_sp_CAG_169	0.541143
s__Alistipes_indistinctus	s__Parabacteroides_merdae	0.539354
s__Prevotella_corporis	s__Prevotella_sp_109	0.538647
s__Eubacterium_sp_CAG_161	s__Blautia_wexlerae	0.536486
s__Coprococcus_eutactus	s__Ruminococcus_callidus	0.535759
s__Blautia_hansenii	s__Blautia_obeum	0.534239
s__Bacteroides_intestinalis	s__Parabacteroides_merdae	0.53049
s__Slackia_isoflavoniconvertens	s__Bacteroides_faecis	0.527153
s__Prevotella_sp_CAG_279	s__Anaerotruncus_colihominis	0.524617
s__Blautia_sp	s__Lachnospira_pectinoschiza	0.524322
s__Collinsella_aerofaciens	s__Bacteroides_massiliensis	0.510012
s__Bacteroides_massiliensis	s__Dielma_fastidiosa	0.506334
s__Bacteroides_sp_43_108	s__Paraprevotella_xylaniphila	0.506246
s__Bacteroides_uniformis	s__Candidatus_Gastranaerophilales_bacterium_HUM_11	0.50231
s__Coprobacter_fastidiosus	s__Massiliomicrobiota_timonensis	0.501881
s__Eggerthella_sp_CAG_209	s__Enteroscipio_rubneri	0.501812
s__Subdoligranulum_sp_APC924_74	s__Clostridium_spiroforme	0.499465
s__Bacteroides_stercorirosoris	s__Clostridium_sp_CAG_253	0.495725
s__Clostridium_clostridioforme	s__Roseburia_sp_CAG_100	0.489902
s__Bacteroides_sp_CAG_633	s__Clostridium_sp_44_14	0.483667
s__Actinomyces_sp_oral_taxon_181	s__Oscillibacter_sp_57_20	0.481299
s__Clostridium_scindens	s__Roseburia_sp_CAG_303	0.481205
s__Bacteroides_caccae	s__Clostridiales_bacterium_1_7_47FAA	0.478423
s__Alistipes_sp_CAG_268	s__Clostridium_sp_CAG_307	0.477269
s__Anaerotignum_lactatifermentans	s__Holdemanella_biformis	0.474751
s__Romboutsia_ilealis	s__Anaerotruncus_sp_CAG_528	0.473169
s__Monoglobus_pectinilyticus	s__Firmicutes_bacterium_AF16_15	0.471201
s__Bacteroides_thetaiotaomicron	s__Hungatella_hathewayi	0.467445
s__Odoribacter_laneus	s__Massiliomicrobiota_timonensis	0.463145
s__Bacteroides_cellulosilyticus	s__Blautia_sp	0.460091
s__Clostridium_sp_CAG_440	s__Intestinibacter_bartlettii	0.456882
s__Bacteroides_massiliensis	s__Ruminococcus_gnavus	0.452737
s__Clostridium_sp_CAG_568	s__Ruminococcus_sp_CAG_563	0.451621
s__Prevotella_sp_885	s__Clostridium_sp_CAG_75	0.450391
s__Bifidobacterium_bifidum	s__Collinsella_sp_CAG_289	0.446472
s__Blautia_sp_AF19_10LB	s__Erysipelotrichaceae_bacterium_3_1_53	0.446083
s__Coprobacter_secundus	s__Alistipes_obesi	0.443495
s__Bacteroides_massiliensis	s__Butyricimonas_sp	0.442141
s__Bacteroides_stercoris	s__Clostridium_asparagiforme	0.441775
s__Bacteroides_ovatus	s__Bacteroides_plebeius	0.440994
s__Prevotella_sp_CAG_386	s__Eubacterium_hallii	0.440299
s__Lactobacillus_crispatus	s__Butyrivibrio_crossotus	0.440122
s__Candidatus_Gastranaerophilales_bacterium_HUM_21	s__Anaerostipes_caccae	0.438342
s__Clostridium_sp_CAG_299	s__Clostridium_sp_CAG_505	0.437794
s__Enteroscipio_rubneri	s__Candidatus_Gastranaerophilales_bacterium_HUM_10	0.435685
s__Bifidobacterium_breve	s__Enterococcus_faecalis	0.427175
s__Bacteroides_intestinalis	s__Bacteroides_sp_CAG_754	0.42622
s__Alloscardovia_omnicolens	s__Bifidobacterium_animalis	0.425546
s__Sellimonas_intestinalis	s__Firmicutes_bacterium_AF16_15	0.422229
s__Oscillibacter_sp_CAG_155	s__Ruminococcaceae_bacterium_D5	0.417952
s__Eubacterium_eligens	s__Eubacterium_sp_CAG_192	0.415921
s__Streptococcus_salivarius	s__Eubacterium_ventriosum	0.414404
s__Paraprevotella_xylaniphila	s__Blautia_sp_CAG_52	0.410362
s__Bifidobacterium_adolescentis	s__Clostridium_sp_CAG_12237_41	0.410285
s__Clostridium_sp_CAG_242	s__Ruminococcus_sp_CAG_382	0.410082
s__Clostridium_sp_CAG_273	s__Eisenbergiella_tayi	0.409873
s__Parabacteroides_goldsteinii	s__Flavonifractor_sp_An306	0.407543
s__Collinsella_intestinalis	s__Clostridium_sp_CAG_302	0.405726
s__Coprobacter_secundus	s__Streptococcus_salivarius	0.40544
s__Alistipes_onderdonkii	s__Streptococcus_thermophilus	0.404686
s__Clostridium_sp_CAG_590	s__Eubacterium_sp_CAG_252	0.404217
s__Candidatus_Gastranaerophilales_bacterium	s__Holdemania_filiformis	0.404163
s__Enterococcus_faecalis	s__Agathobaculum_butyriciproducens	0.399618
s__Streptococcus_parasanguinis	s__Blautia_coccoides	0.39795
s__Blautia_sp	s__Roseburia_sp_CAG_380	0.396326
s__Bifidobacterium_catenulatum	s__Bifidobacterium_longum	0.391444
s__Porphyromonas_sp_31_2	s__Eubacterium_ventriosum	0.390056
s__Alistipes_onderdonkii	s__Clostridium_sp_AF36_4	0.389777
s__Blautia_sp_AF19_10LB	s__Fusicatenibacter_saccharivorans	0.385509
s__Collinsella_tanakaei	s__Bacteroides_massiliensis	0.379766
s__Bacteroides_stercorirosoris	s__Ruminococcaceae_bacterium_D16	0.379152
s__Bacteroides_sp_CAG_144	s__Eubacterium_siraeum	0.375455
s__Prevotella_sp_CAG_520	s__Lactobacillus_salivarius	0.374388
s__Streptococcus_vestibularis	s__Eubacterium_rectale	0.373104
s__Bacteroides_intestinalis	s__Bacteroides_sp_CAG_530	0.366917
s__Alistipes_putredinis	s__Alistipes_sp_CAG_268	0.366292
s__Alistipes_putredinis	s__Enterococcus_hirae	0.364251
s__Parabacteroides_goldsteinii	s__Clostridium_citroniae	0.363643
s__Clostridium_sp_CAG_245	s__Ruminococcus_sp_CAG_254	0.361375
s__Coprobacter_secundus	s__Anaerofustis_stercorihominis	0.3613
s__Bifidobacterium_catenulatum	s__Clostridium_sp_CAG_12237_41	0.360974
s__Bacteroides_vulgatus	s__Lactobacillus_salivarius	0.356845
s__Candidatus_Gastranaerophilales_bacterium_HUM_10	s__Eubacterium_sp_CAG_581	0.356511
s__Butyricicoccus_pullicaecorum	s__Eubacterium_rectale	0.352365
s__Bifidobacterium_longum	s__Bacteroides_galacturonicus	0.350003
s__Clostridium_sp_CAG_354	s__Clostridium_sp_CAG_590	0.349427
s__Eubacterium_sp_CAG_180	s__Lachnospira_pectinoschiza	0.349419
s__Bacteroides_oleiciplenus	s__Bacteroides_plebeius	0.348506
s__Prevotella_stercorea	s__Prevotella_timonensis	0.348082
s__Clostridium_sp_CAG_269	s__Coprococcus_catus	0.344883
s__Prevotella_sp_CAG_386	s__Enterococcus_hirae	0.344388
s__Prevotella_sp_109	s__Butyricicoccus_pullicaecorum	0.342505
s__Bacteroides_caccae	s__Oscillibacter_sp_CAG_241	0.340963
s__Anaerotignum_lactatifermentans	s__Subdoligranulum_sp	0.340173
s__Prevotella_sp_CAG_891	s__Romboutsia_ilealis	0.338806
s__Eubacterium_sp_CAG_161	s__Pseudoflavonifractor_capillosus	0.337483
s__Eubacterium_sp_CAG_192	s__Eisenbergiella_tayi	0.335104
s__Alistipes_obesi	s__Holdemania_filiformis	0.333636
s__Prevotella_sp_CAG_604	s__Eisenbergiella_massiliensis	0.329642
s__Bacteroides_sp_CAG_530	s__Clostridium_sp_CAG_167	0.329347
s__Blautia_coccoides	s__Clostridium_symbiosum	0.328623
s__Lawsonibacter_asaccharolyticus	s__Clostridium_saccharolyticum	0.327726
s__Ruminococcus_torques	s__Flavonifractor_sp_An306	0.326964
s__Enterococcus_hirae	s__Streptococcus_thermophilus	0.326588
s__Bacteroides_galacturonicus	s__Roseburia_sp_CAG_197	0.326334
s__Prevotella_sp_885	s__Lactobacillus_crispatus	0.326021
s__Clostridium_sp_CAG_306	s__Hungatella_hathewayi	0.325577
s__Gemmiger_sp_An87	s__Turicibacter_sanguinis	0.323683
s__Eubacterium_sp_CAG_180	s__Tyzzerella_sp	0.322301
s__Ruminococcus_torques	s__Eubacterium_siraeum	0.319248
s__Alistipes_putredinis	s__Clostridium_sp_CAG_265	0.316676
s__Ruminococcus_bromii	s__Ruminococcus_lactaris	0.315052
s__Clostridium_sp_CAG_465	s__Butyrivibrio_sp_CAG_318	0.307934
s__Alistipes_sp_CAG_514	s__Oscillibacter_sp_57_20	0.304215
s__Clostridium_sp_CAG_138	s__Coprococcus_comes	0.302928
s__Bacteroides_stercorirosoris	s__Bacteroides_stercoris	0.302048
s__Eubacterium_ventriosum	s__Roseburia_sp_CAG_182	0.30185
s__Lactobacillus_rogosae	s__Flavonifractor_sp_An306	0.29331
s__Prevotella_disiens	s__Ruminococcaceae_bacterium_D16	0.292319
s__Clostridium_sp_44_14	s__Roseburia_sp_CAG_10041_57	0.289207
s__Enterococcus_hirae	s__Roseburia_sp_CAG_100	0.288624
s__Clostridium_sp_CAG_167	s__Clostridiales_bacterium_KLE1615	0.288153
s__Alistipes_sp_CAG_514	s__Ruminococcus_bicirculans	0.287802
s__Clostridium_sp_CAG_302	s__Clostridium_aldenense	0.287784
s__Hungatella_hathewayi	s__Tyzzerella_nexilis	0.286646
s__Anaeromassilibacillus_sp_An250	s__Ruminococcus_bromii	0.286509
s__Lactobacillus_johnsonii	s__Lachnospira_pectinoschiza	0.286478
s__Bifidobacterium_breve	s__Eubacterium_eligens	0.284278
s__Porphyromonas_sp_31_2	s__Clostridium_saccharolyticum	0.284271
s__Anaerostipes_hadrus	s__Agathobaculum_butyriciproducens	0.284165
s__Anaerotruncus_sp_CAG_528	s__Holdemanella_biformis	0.281259
s__Bifidobacterium_longum	s__Roseburia_sp_CAG_197	0.280571
s__Streptococcus_oralis	s__Clostridium_sp_CAG_75	0.279577
s__Clostridium_sp_CAG_306	s__Clostridium_sp_CAG_590	0.27852
s__Prevotella_sp_CAG_891	s__Holdemanella_biformis	0.276341
s__Bacteroides_finegoldii	s__Bacteroides_sp_CAG_144	0.275911
s__Butyricicoccus_pullicaecorum	s__Intestinimonas_butyriciproducens	0.274793
s__Streptococcus_oralis	s__Clostridium_sp_CAG_277	0.27446
s__Candidatus_Gastranaerophilales_bacterium_HUM_21	s__Ruminococcus_gnavus	0.274325
s__Porphyromonas_sp_31_2	s__Blautia_sp_N6H1_15	0.27336
s__Alloscardovia_omnicolens	s__Bacteroides_massiliensis	0.272314
s__Butyrivibrio_sp_CAG_318	s__Clostridium_aldenense	0.271932
s__Streptococcus_mitis	s__Clostridium_sp_AM22_11AC	0.26803
s__Enteroscipio_rubneri	s__Eubacterium_sp_CAG_581	0.267167
s__Bacteroides_xylanisolvens	s__Eubacterium_sp_AF17_7	0.266913
s__Clostridiales_bacterium_KLE1615	s__Tyzzerella_sp	0.264249
s__Prevotella_sp_CAG_604	s__Blautia_hansenii	0.26322
s__Clostridium_sp_CAG_75	s__Roseburia_intestinalis	0.261994
s__Bacteroides_sp_D2	s__Porphyromonas_sp_31_2	0.261119
s__Clostridium_disporicum	s__Eubacterium_sp_CAG_38	0.257726
s__Lachnoclostridium_sp_An14	s__Erysipelotrichaceae_bacterium_3_1_53	0.2545
s__Enteroscipio_rubneri	s__Bacteroides_clarus	0.25342
s__Blautia_sp_CAG_52	s__Clostridium_symbiosum	0.250544
s__Asaccharobacter_celatus	s__Coprobacter_secundus	0.249995
s__Bacteroides_ovatus	s__Eubacterium_sp_OM08_24	0.248317
s__Senegalimassilia_anaerobia	s__Paraprevotella_clara	0.246229
s__Bacteroides_massiliensis	s__Clostridium_sp_CAG_964	0.246189
s__Ruminococcus_bromii	s__Ruminococcus_champanellensis	0.242049
s__Eggerthella_sp_CAG_209	s__Sanguibacteroides_justesenii	0.240237
s__Prevotella_sp_109	s__Streptococcus_vestibularis	0.239698
s__Oscillibacter_sp_CAG_241	s__Clostridium_spiroforme	0.235521
s__Oscillibacter_sp_CAG_241	s__Agathobaculum_butyriciproducens	0.235506
s__Ruminococcus_sp_CAG_254	s__Ruminococcus_sp_CAG_563	0.233433
s__Slackia_isoflavoniconvertens	s__Ruminococcus_torques	0.233014
s__Clostridium_sp_CAG_265	s__Blautia_coccoides	0.231698
s__Bacteroides_salyersiae	s__Porphyromonas_sp_31_2	0.23155
s__Bacteroides_sp_CAG_530	s__Fusicatenibacter_saccharivorans	0.229958
s__Eggerthella_lenta	s__Roseburia_sp_CAG_309	0.229457
s__Eggerthella_lenta	s__Clostridiales_bacterium_KLE1615	0.221503
s__Eggerthella_sp_CAG_209	s__Roseburia_sp_CAG_182	0.22039
s__Roseburia_sp_CAG_309	s__Holdemania_filiformis	0.219038
s__Butyricimonas_virosa	s__Lachnoclostridium_sp_An138	0.218465
s__Prevotella_sp_CAG_279	s__Ruminococcus_champanellensis	0.215599
s__Enteroscipio_rubneri	s__Clostridium_sp_CAG_269	0.215513
s__Prevotella_sp_CAG_279	s__Clostridium_sp_CAG_138	0.214146
s__Odoribacter_laneus	s__Lactobacillus_johnsonii	0.212972
s__Lachnoclostridium_sp_An181	s__Ruminococcus_sp_CAG_353	0.212076
s__Eggerthella_sp_CAG_298	s__Ruminococcus_sp_CAG_382	0.211343
s__Alistipes_putredinis	s__Lachnoclostridium_sp_An14	0.211066
s__Eubacterium_sp_CAG_252	s__Anaerotruncus_sp_CAG_528	0.206834
s__Butyricimonas_virosa	s__Roseburia_sp_CAG_182	0.205354
s__Streptococcus_parasanguinis	s__Clostridium_sp_CAG_138	0.204424
s__Clostridium_sp_CAG_253	s__Roseburia_sp_CAG_380	0.202455
s__Collinsella_intestinalis	s__Clostridium_symbiosum	0.201084
s__Bacteroides_finegoldii	s__Bacteroides_sp_CAG_754	0.20082
s__Streptococcus_mitis	s__Firmicutes_bacterium_AF16_15	0.200359
s__Clostridium_sp_AF36_4	s__Lawsonibacter_asaccharolyticus	0.199792
s__Collinsella_intestinalis	s__Candidatus_Gastranaerophilales_bacterium_HUM_18	0.199497
s__Blautia_sp_AF19_10LB	s__Dielma_fastidiosa	0.199075
s__Prevotella_timonensis	s__Oscillibacter_sp_CAG_241	0.198424
s__Prevotella_disiens	s__Clostridium_sp_AM22_11AC	0.196289
s__Prevotella_sp_CAG_604	s__Intestinibacter_bartlettii	0.19476
s__Pseudoflavonifractor_sp_An184	s__Holdemania_filiformis	0.192016
s__Bacteroides_oleiciplenus	s__Roseburia_sp_CAG_380	0.190808
s__Bacteroides_sp_CAG_530	s__Clostridium_citroniae	0.187958
s__Clostridium_sp_CAG_307	s__Coprococcus_comes	0.187506
s__Bacteroides_faecis	s__Massiliomicrobiota_timonensis	0.185356
s__Bacteroides_finegoldii	s__Bacteroides_intestinalis	0.18492
s__Blautia_wexlerae	s__Lachnospira_pectinoschiza	0.181308
s__Bacteroides_eggerthii	s__Eubacterium_sp_OM08_24	0.181164
s__Clostridium_sp_CAG_307	s__Lachnoclostridium_sp_An14	0.179838
s__Prevotella_sp_CAG_520	s__Coprococcus_eutactus	0.179296
s__Alistipes_inops	s__Candidatus_Gastranaerophilales_bacterium_HUM_21	0.178856
s__Bacteroides_faecis	s__Holdemania_filiformis	0.178829
s__Alistipes_sp_CAG_514	s__Gemmiger_sp_An87	0.17742
s__Coprobacter_secundus	s__Eubacterium_siraeum	0.175837
s__Eubacterium_sp_CAG_38	s__Clostridium_aldenense	0.174477
s__Senegalimassilia_anaerobia	s__Bacteroides_nordii	0.174331
s__Streptococcus_thermophilus	s__Clostridium_sp_CAG_269	0.173857
s__Clostridium_bolteae	s__Anaerotruncus_colihominis	0.173827
s__Actinomyces_sp_oral_taxon_181	s__Bifidobacterium_adolescentis	0.172799
s__Clostridium_cadaveris	s__Roseburia_sp_CAG_471	0.171533
s__Parabacteroides_sp_CAG_409	s__Roseburia_intestinalis	0.171528
s__Bifidobacterium_breve	s__Prevotella_sp_CAG_604	0.171419
s__Bacteroides_clarus	s__Clostridium_sp_AF36_4	0.17044
s__Alistipes_putredinis	s__Roseburia_sp_CAG_100	0.169776
s__Bifidobacterium_breve	s__Blautia_obeum	0.168075
s__Lactobacillus_rogosae	s__Clostridium_sp_CAG_253	0.167759
s__Alistipes_finegoldii	s__Romboutsia_ilealis	0.167413
s__Coprobacter_sp	s__Pseudoflavonifractor_sp_An184	0.165959
s__Butyricimonas_virosa	s__Paraprevotella_clara	0.165143
s__Clostridium_sp_CAG_354	s__Anaerostipes_hadrus	0.161978
s__Prevotella_timonensis	s__Clostridium_sp_CAG_245	0.161499
s__Bacteroides_eggerthii	s__Roseburia_sp_CAG_182	0.160518
s__Clostridium_sp_CAG_12237_41	s__Ruminococcus_sp_CAG_563	0.160019
s__Prevotella_sp_CAG_604	s__Clostridium_sp_CAG_245	0.158552
s__Bacteroides_cellulosilyticus	s__Flavonifractor_sp_An306	0.157741
s__Slackia_piriformis	s__Prevotella_copri	0.157574
s__Rothia_mucilaginosa	s__Bacteroides_sp_CAG_709	0.153922
s__Bacteroides_eggerthii	s__Bacteroides_nordii	0.150216
s__Clostridium_sp_CAG_299	s__Blautia_obeum	0.150087
s__Bifidobacterium_pseudocatenulatum	s__Flavonifractor_sp_An306	0.149996
s__Candidatus_Melainabacteria_bacterium_35_41	s__Clostridium_saccharolyticum	0.149684
s__Lachnospira_pectinoschiza	s__Roseburia_hominis	0.147472
s__Intestinimonas_butyriciproducens	s__Sellimonas_intestinalis	0.146783
s__Ruthenibacterium_lactatiformans	s__Clostridium_spiroforme	0.146403
s__Alistipes_inops	s__Lachnoclostridium_sp_An14	0.145897
s__Lactobacillus_johnsonii	s__Roseburia_sp_CAG_380	0.145107
s__Lachnoclostridium_sp_An14	s__Ruminococcus_bicirculans	0.142148
s__Collinsella_tanakaei	s__Roseburia_sp_CAG_303	0.141109
s__Alistipes_sp_CAG_268	s__Coprococcus_comes	0.139899
s__Streptococcus_thermophilus	s__Clostridium_clostridioforme	0.138401
s__Lactobacillus_johnsonii	s__Pseudoflavonifractor_sp_An184	0.13733
s__Clostridium_sp_AF36_4	s__Anaerofustis_stercorihominis	0.136398
s__Collinsella_tanakaei	s__Butyrivibrio_crossotus	0.13629
s__Clostridium_sp_CAG_253	s__Ruminococcaceae_bacterium_D16	0.135293
s__Alistipes_obesi	s__Ruminococcaceae_bacterium_D16	0.133862
s__Alistipes_shahii	s__Catenibacterium_mitsuokai	0.133791
s__Bacteroides_nordii	s__Roseburia_sp_CAG_197	0.13376
s__Eubacterium_sp_AM18_10LB_B	s__Ruminococcus_bicirculans	0.131961
s__Clostridium_bolteae	s__Ruminococcus_champanellensis	0.13156
s__Coprobacter_fastidiosus	s__Candidatus_Gastranaerophilales_bacterium_HUM_11	0.131168
s__Clostridium_sp_CAG_440	s__Ruminococcus_sp_CAG_563	0.126552
s__Prevotella_sp_CAG_1185	s__Ruminococcus_champanellensis	0.126099
s__Bifidobacterium_bifidum	s__Clostridium_scindens	0.126004
s__Bifidobacterium_dentium	s__Clostridiales_Family_XIII_bacterium	0.124027
s__Collinsella_sp_CAG_289	s__Clostridium_symbiosum	0.12395
s__Collinsella_sp_CAG_289	s__Dorea_sp_CAG_317	0.12395
s__Paraprevotella_clara	s__Lachnoclostridium_sp_An138	0.123432
s__Lachnoclostridium_sp_An14	s__Roseburia_intestinalis	0.121944
s__Clostridium_sp_CAG_465	s__Ruminococcus_lactaris	0.120136
s__Streptococcus_parasanguinis	s__Eubacterium_sp_36_13	0.119297
s__Alistipes_inops	s__Clostridium_sp_CAG_307	0.118415
s__Ruminococcus_sp_CAG_382	s__Ruminococcus_sp_CAG_563	0.118237
s__Bacteroides_galacturonicus	s__Ruminococcus_bromii	0.118205
s__Eubacterium_sp_CAG_252	s__Intestinibacter_bartlettii	0.117883
s__Clostridium_sp_CAG_440	s__Fusicatenibacter_saccharivorans	0.117856
s__Bifidobacterium_bifidum	s__Clostridium_paraputrificum	0.117754
s__Bacteroides_cellulosilyticus	s__Roseburia_hominis	0.117445
s__Parabacteroides_johnsonii	s__Erysipelatoclostridium_ramosum	0.116982
s__Bacteroides_sp_43_108	s__Prevotella_copri	0.116255
s__Clostridium_sp_CAG_265	s__Clostridium_sp_CAG_307	0.115861
s__Paraprevotella_xylaniphila	s__Streptococcus_vestibularis	0.114773
s__Asaccharobacter_celatus	s__Prevotella_copri	0.114768
s__Streptococcus_oralis	s__Sellimonas_intestinalis	0.113387
s__Bacteroides_dorei	s__Prevotella_disiens	0.111663
s__Clostridium_sp_CAG_306	s__Clostridium_sp_CAG_354	0.109596
s__Clostridium_sp_CAG_354	s__Intestinimonas_butyriciproducens	0.109532
s__Lactobacillus_crispatus	s__Clostridium_sp_CAG_75	0.108807
s__Bacteroides_sp_D2	s__Eubacterium_sp_CAG_180	0.106714
s__Roseburia_sp_CAG_197	s__Flavonifractor_sp_An306	0.105839
s__Alistipes_inops	s__Coprococcus_comes	0.105643
s__Streptococcus_vestibularis	s__Flavonifractor_plautii	0.104414
s__Clostridium_sp_CAG_12237_41	s__Ruminococcus_sp_37_24	0.104175
s__Clostridium_sp_CAG_964	s__Blautia_sp_AF19_10LB	0.102228
s__Prevotella_sp_CAG_1185	s__Ruminococcus_bromii	0.102005
s__Bifidobacterium_pseudocatenulatum	s__Clostridium_sp_CAG_122	0.101649
s__Clostridium_sp_CAG_12237_41	s__Clostridiales_bacterium_1_7_47FAA	0.101227
s__Coprobacter_fastidiosus	s__Odoribacter_laneus	0.100835
s__Prevotella_sp_CAG_891	s__Alistipes_finegoldii	0.100424
s__Anaerofustis_stercorihominis	s__Eubacterium_sp_CAG_180	0.100006
s__Prevotella_disiens	s__Tyzzerella_sp	0.0993448
s__Bacteroides_massiliensis	s__Dorea_formicigenerans	0.0990596
s__Candidatus_Gastranaerophilales_bacterium_HUM_18	s__Clostridium_sp_CAG_568	0.0983029
s__Bacteroides_uniformis	s__Anaerofilum_sp_An201	0.0982812
s__Porphyromonas_sp_31_2	s__Roseburia_sp_CAG_182	0.0980206
s__Monoglobus_pectinilyticus	s__Ruminococcus_sp_CAG_563	0.0968138
s__Bacteroides_clarus	s__Bacteroides_salyersiae	0.096603
s__Asaccharobacter_celatus	s__Slackia_piriformis	0.0959512
s__Hungatella_hathewayi	s__Butyrivibrio_sp_CAG_318	0.0958476
s__Clostridium_sp_CAG_245	s__Agathobaculum_butyriciproducens	0.0957429
s__Alloscardovia_omnicolens	s__Collinsella_intestinalis	0.0955424
s__Dorea_formicigenerans	s__Clostridium_scindens	0.0953304
s__Clostridium_sp_CAG_1013	s__Eubacterium_eligens	0.0952361
s__Clostridium_sp_CAG_465	s__Eubacterium_sp_CAG_274	0.0948834
s__Collinsella_aerofaciens	s__Clostridium_sp_CAG_169	0.0945636
s__Lachnoclostridium_sp_An138	s__Pseudoflavonifractor_sp_An184	0.0943807
s__Parabacteroides_sp_CAG_409	s__Clostridium_sp_CAG_75	0.0935255
s__Clostridium_sp_CAG_590	s__Ruthenibacterium_lactatiformans	0.0932249
s__Oscillibacter_sp_57_20	s__Gemmiger_sp_An87	0.0917529
s__Clostridium_sp_AM22_11AC	s__Ruminococcaceae_bacterium_D16	0.0913423
s__Bifidobacterium_dentium	s__Prevotella_timonensis	0.089981
s__Bifidobacterium_animalis	s__Collinsella_intestinalis	0.0882872
s__Lactobacillus_rogosae	s__Eubacterium_sp_CAG_161	0.0877003
s__Alistipes_sp_CAG_268	s__Clostridium_sp_CAG_138	0.0873092
s__Bacteroides_thetaiotaomicron	s__Streptococcus_mitis	0.0865873
s__Bacteroides_clarus	s__Paraprevotella_xylaniphila	0.0864146
s__Rothia_mucilaginosa	s__Collinsella_sp_CAG_289	0.0859165
s__Alistipes_inops	s__Clostridium_sp_CAG_138	0.0851521
s__Coprococcus_catus	s__Roseburia_intestinalis	0.0845997
s__Bacteroides_sp_CAG_754	s__Coprococcus_catus	0.0845378
s__Bacteroides_oleiciplenus	s__Bacteroides_ovatus	0.0844448
s__Collinsella_aerofaciens	s__Clostridium_sp_CAG_964	0.0844369
s__Prevotella_corporis	s__Eubacterium_rectale	0.0834207
s__Coprobacter_secundus	s__Ruminococcaceae_bacterium_D16	0.0829532
s__Lactobacillus_rogosae	s__Clostridium_asparagiforme	0.0811487
s__Bacteroides_plebeius	s__Bacteroides_salyersiae	0.0810673
s__Collinsella_aerofaciens	s__Butyricimonas_sp	0.0804697
s__Bifidobacterium_pseudocatenulatum	s__Ruminococcus_gnavus	0.0790567
s__Senegalimassilia_anaerobia	s__Asaccharobacter_celatus	0.0781647
s__Clostridium_sp_CAG_307	s__Faecalibacterium_sp_CAG_74_58_120	0.0765571
s__Collinsella_aerofaciens	s__Ruminococcus_gnavus	0.0762685
s__Butyricimonas_sp	s__Flavonifractor_sp_An306	0.075899
s__Clostridium_sp_CAG_226	s__Eubacterium_sp_CAG_252	0.0757775
s__Bifidobacterium_pseudocatenulatum	s__Dorea_formicigenerans	0.0753085
s__Prevotella_corporis	s__Gemmiger_formicilis	0.0752403
s__Collinsella_intestinalis	s__Blautia_producta	0.075124
s__Bacteroides_sp_CAG_633	s__Bacteroides_sp_OM08_11	0.074997
s__Clostridium_sp_CAG_138	s__Clostridium_sp_CAG_307	0.0749163
s__Bacteroides_stercorirosoris	s__Prevotella_disiens	0.0749018
s__Alistipes_onderdonkii	s__Roseburia_sp_CAG_100	0.0728797
s__Butyricimonas_sp	s__Anaeromassilibacillus_sp_An250	0.0726919
s__Bacteroides_finegoldii	s__Bacteroides_sp_CAG_530	0.0721537
s__Bacteroides_nordii	s__Prevotella_copri	0.0718652
s__Bacteroides_faecis	s__Bacteroides_salyersiae	0.0710985
s__Butyricimonas_sp	s__Blautia_sp_AF19_10LB	0.0707782
s__Blautia_sp	s__Pseudoflavonifractor_sp_An184	0.0704246
s__Bacteroides_sp_43_108	s__Faecalibacterium_prausnitzii	0.0695302
s__Eggerthella_sp_CAG_298	s__Slackia_piriformis	0.069451
s__Bacteroides_eggerthii	s__Prevotella_disiens	0.0686283
s__Collinsella_aerofaciens	s__Collinsella_tanakaei	0.0681198
s__Bifidobacterium_pseudocatenulatum	s__Collinsella_aerofaciens	0.0680256
s__Bacteroides_ovatus	s__Roseburia_sp_CAG_182	0.0678118
s__Roseburia_hominis	s__Ruminococcus_sp_37_24	0.067678
s__Bacteroides_sp_D2	s__Alistipes_obesi	0.0673518
s__Coprobacter_secundus	s__Clostridiales_bacterium_1_7_47FAA	0.0665909
s__Prevotella_sp_CAG_1185	s__Ruminococcus_callidus	0.0665114
s__Bacteroides_galacturonicus	s__Roseburia_sp_CAG_182	0.0661689
s__Lactobacillus_rogosae	s__Blautia_wexlerae	0.0659236
s__Bacteroides_sp_CAG_754	s__Anaerofustis_stercorihominis	0.0653388
s__Streptococcus_parasanguinis	s__Flavonifractor_sp_An306	0.0644886
s__Clostridium_sp_CAG_964	s__Anaeromassilibacillus_sp_An250	0.0642475
s__Cryptobacterium_sp_CAG_338	s__Eubacterium_sp_CAG_251	0.0641769
s__Asaccharobacter_celatus	s__Anaerofustis_stercorihominis	0.0633055
s__Collinsella_sp_CAG_289	s__Eubacterium_sp_36_13	0.0631728
s__Paraprevotella_clara	s__Prevotella_disiens	0.0628397
s__Bifidobacterium_pseudocatenulatum	s__Dielma_fastidiosa	0.0628051
s__Asaccharobacter_celatus	s__Lachnospira_pectinoschiza	0.0603248
s__Clostridium_sp_CAG_12237_41	s__Anaerostipes_hadrus	0.0600276
s__Bacteroides_sp_D2	s__Lactobacillus_johnsonii	0.0598197
s__Alistipes_onderdonkii	s__Clostridium_perfringens	0.0596828
s__Streptococcus_mitis	s__Clostridiales_bacterium_KLE1615	0.0591697
s__Streptococcus_oralis	s__Butyrivibrio_sp_CAG_318	0.0589873
s__Bacteroides_sp_CAG_709	s__Clostridium_sp_CAG_169	0.0580455
s__Paraprevotella_xylaniphila	s__Sellimonas_intestinalis	0.0579238
s__Alistipes_inops	s__Ruminococcus_callidus	0.0576361
s__Bacteroides_thetaiotaomicron	s__Clostridium_sp_AM22_11AC	0.0572781
s__Bifidobacterium_pseudocatenulatum	s__Collinsella_tanakaei	0.0567117
s__Bacteroides_sp_CAG_144	s__Faecalibacterium_prausnitzii	0.0562807
s__Bacteroides_finegoldii	s__Streptococcus_oralis	0.0557065
s__Clostridium_sp_CAG_354	s__Firmicutes_bacterium_AF16_15	0.0555741
s__Coprococcus_comes	s__Lachnoclostridium_sp_An14	0.0555155
s__Clostridium_sp_CAG_299	s__Ruminococcus_sp_CAG_254	0.0553652
s__Butyricicoccus_pullicaecorum	s__Lawsonibacter_asaccharolyticus	0.0550116
s__Butyricimonas_sp	s__Dielma_fastidiosa	0.0546561
s__Clostridium_saccharolyticum	s__Roseburia_sp_CAG_100	0.0544053
s__Bacteroides_sp_CAG_144	s__Blautia_sp_CAG_52	0.0542273
s__Anaerostipes_hadrus	s__Intestinibacter_bartlettii	0.0537482
s__Collinsella_tanakaei	s__Clostridium_sp_CAG_230	0.0522914
s__Clostridium_sp_CAG_217	s__Subdoligranulum_sp	0.0520471
s__Bacteroides_massiliensis	s__Clostridium_sp_CAG_122	0.05156
s__Enterococcus_faecalis	s__Clostridium_sp_CAG_12237_41	0.0503935
s__Collinsella_tanakaei	s__Clostridium_sp_CAG_964	0.0501408
s__Clostridium_sp_CAG_230	s__Dielma_fastidiosa	0.049961
s__Paraprevotella_clara	s__Blautia_sp	0.0497309
s__Eubacterium_sp_CAG_274	s__Ruminococcus_lactaris	0.0466724
s__Butyricimonas_sp	s__Clostridium_sp_CAG_964	0.0449473
s__Lawsonibacter_asaccharolyticus	s__Holdemania_filiformis	0.0448354
s__Lachnospira_pectinoschiza	s__Pseudoflavonifractor_sp_An184	0.0447524
s__Clostridium_sp_CAG_307	s__Blautia_coccoides	0.0446594
s__Clostridium_sp_CAG_245	s__Blautia_obeum	0.0443061
s__Streptococcus_mitis	s__Eubacterium_sp_CAG_38	0.044252
s__Streptococcus_mitis	s__Clostridium_sp_CAG_277	0.0437755
s__Bifidobacterium_pseudocatenulatum	s__Butyrivibrio_crossotus	0.043377
s__Bacteroides_coprocola	s__Roseburia_hominis	0.0406893
s__Clostridium_sp_CAG_265	s__Lachnoclostridium_sp_An14	0.0401782
s__Sellimonas_intestinalis	s__Faecalibacterium_prausnitzii	0.0400941
s__Clostridium_sp_CAG_964	s__Dielma_fastidiosa	0.0392356
s__Bacteroides_sp_CAG_709	s__Butyrivibrio_crossotus	0.0389872
s__Clostridium_sp_CAG_265	s__Eubacterium_sp_CAG_274	0.0385948
s__Parabacteroides_merdae	s__Clostridium_sp_CAG_75	0.038013
s__Streptococcus_vestibularis	s__Clostridium_perfringens	0.0363707
s__Alistipes_onderdonkii	s__Eubacterium_sp_CAG_180	0.0353643
s__Clostridium_sp_AM22_11AC	s__Firmicutes_bacterium_AF16_15	0.0348864
s__Actinomyces_sp_oral_taxon_181	s__Alistipes_timonensis	0.0343957
s__Bacteroides_sp_CAG_709	s__Butyricimonas_synergistica	0.0342565
s__Bacteroides_sp_CAG_633	s__Clostridium_saccharolyticum	0.034033
s__Bacteroides_dorei	s__Clostridium_sp_CAG_167	0.0335737
s__Bacteroides_sp_D2	s__Prevotella_copri	0.0334867
s__Bacteroides_thetaiotaomicron	s__Clostridium_sp_CAG_277	0.0324571
s__Streptococcus_oralis	s__Clostridium_sp_CAG_58	0.0315398
s__Senegalimassilia_anaerobia	s__Bacteroides_plebeius	0.0312344
s__Bacteroides_eggerthii	s__Anaerofilum_sp_An201	0.0312204
s__Bifidobacterium_pseudocatenulatum	s__Bacteroides_massiliensis	0.0307628
s__Bifidobacterium_pseudocatenulatum	s__Clostridium_sp_CAG_169	0.0306924
s__Coprobacter_secundus	s__Clostridium_sp_AM22_11AC	0.0304754
s__Anaeromassilibacillus_sp_An250	s__Dielma_fastidiosa	0.0299491
s__Butyricimonas_synergistica	s__Clostridium_sp_CAG_964	0.0292256
s__Bifidobacterium_pseudocatenulatum	s__Bacteroides_sp_CAG_709	0.0283719
s__Collinsella_aerofaciens	s__Anaeromassilibacillus_sp_An250	0.0282766
s__Clostridiales_bacterium_1_7_47FAA	s__Ruminococcus_sp_CAG_254	0.0282238
s__Romboutsia_ilealis	s__Ruminococcus_callidus	0.0278586
s__Bacteroides_massiliensis	s__Anaeromassilibacillus_sp_An250	0.0278079
s__Clostridium_sp_CAG_169	s__Anaeromassilibacillus_sp_An250	0.0267607
s__Barnesiella_intestinihominis	s__Blautia_obeum	0.0263447
s__Clostridium_sp_CAG_302	s__Faecalibacterium_prausnitzii	0.0257097
s__Clostridium_sp_CAG_230	s__Clostridium_sp_CAG_964	0.0255539
s__Eubacterium_sp_36_13	s__Roseburia_sp_CAG_10041_57	0.0254768
s__Clostridium_sp_CAG_245	s__Anaerofilum_sp_An201	0.0251034
s__Odoribacter_splanchnicus	s__Blautia_sp_CAG_257	0.0250536
s__Bacteroides_plebeius	s__Bacteroides_sp_D2	0.0247687
s__Collinsella_aerofaciens	s__Clostridium_sp_CAG_122	0.0242056
s__Blautia_sp_CAG_52	s__Faecalibacterium_prausnitzii	0.0241907
s__Eubacterium_sp_CAG_274	s__Ruminococcus_sp_CAG_382	0.0234841
s__Bacteroides_massiliensis	s__Butyrivibrio_crossotus	0.0232018
s__Collinsella_tanakaei	s__Dielma_fastidiosa	0.0222686
s__Alistipes_inops	s__Alistipes_sp_CAG_268	0.0204315
s__Clostridium_sp_CAG_964	s__Ruminococcus_gnavus	0.0199492
s__Intestinibacter_bartlettii	s__Anaerotruncus_colihominis	0.019882
s__Bifidobacterium_catenulatum	s__Eggerthella_lenta	0.0196262
s__Clostridium_sp_AF36_4	s__Blautia_wexlerae	0.0187966
s__Slackia_isoflavoniconvertens	s__Bacteroides_clarus	0.0187327
s__Clostridium_sp_CAG_299	s__Clostridium_sp_CAG_568	0.0184315
s__Collinsella_aerofaciens	s__Butyrivibrio_crossotus	0.0166745
s__Prevotella_bivia	s__Eubacterium_sp_36_13	0.0162714
s__Fusicatenibacter_saccharivorans	s__Ruminococcus_sp_CAG_563	0.01622
s__Clostridium_sp_CAG_12237_41	s__Monoglobus_pectinilyticus	0.016102
s__Roseburia_inulinivorans	s__Ruminococcus_bromii	0.0158474
s__Bacteroides_eggerthii	s__Lawsonibacter_asaccharolyticus	0.0151812
s__Intestinimonas_butyriciproducens	s__Ruminococcaceae_bacterium_D16	0.0148999
s__Bacteroides_sp_D2	s__Butyricimonas_virosa	0.0146592
s__Clostridium_sp_CAG_12237_41	s__Agathobaculum_butyriciproducens	0.01321
s__Slackia_piriformis	s__Clostridium_citroniae	0.013138
s__Blautia_producta	s__Ruminococcus_sp_CAG_382	0.0131146
s__Slackia_piriformis	s__Bacteroides_nordii	0.0125924
s__Bifidobacterium_longum	s__Clostridium_sp_CAG_167	0.0122545
s__Alloscardovia_omnicolens	s__Clostridium_sp_CAG_964	0.0121851
s__Prevotella_sp_CAG_604	s__Eubacterium_sp_CAG_192	0.0121745
s__Bacteroides_oleiciplenus	s__Eubacterium_sp_CAG_180	0.0119206
s__Bacteroides_oleiciplenus	s__Blautia_wexlerae	0.0112468
s__Clostridium_sp_CAG_307	s__Ruminococcus_bromii	0.0109284
s__Bacteroides_salyersiae	s__Ruminococcus_torques	0.0109221
s__Prevotella_sp_CAG_386	s__Eubacterium_eligens	0.010662
s__Butyrivibrio_crossotus	s__Dielma_fastidiosa	0.0105528
s__Clostridium_sp_CAG_169	s__Clostridium_sp_CAG_964	0.00920042
s__Bifidobacterium_pseudocatenulatum	s__Clostridium_sp_CAG_964	0.00897036
s__Clostridium_sp_CAG_169	s__Clostridium_sp_CAG_230	0.00870838
s__Clostridium_sp_CAG_169	s__Ruminococcus_gnavus	0.00793745
s__Ruminococcus_gnavus	s__Dielma_fastidiosa	0.00777515
s__Flavonifractor_sp_An306	s__Dielma_fastidiosa	0.00758361
s__Eggerthella_sp_CAG_209	s__Butyricimonas_virosa	0.00733093
s__Clostridium_perfringens	s__Eubacterium_sp_CAG_180	0.00729944
s__Bacteroides_nordii	s__Ruminococcus_torques	0.00724611
s__Cryptobacterium_sp_CAG_338	s__Bacteroides_sp_CAG_875	0.00696531
s__Prevotella_disiens	s__Eubacterium_sp_OM08_24	0.00683269
s__Bacteroides_massiliensis	s__Candidatus_Stoquefichus_sp_KLE1796	0.00668443
s__Alloscardovia_omnicolens	s__Clostridium_sp_CAG_169	0.00647412
s__Eubacterium_sp_CAG_581	s__Roseburia_sp_CAG_182	0.00594936
s__Butyricimonas_sp	s__Clostridium_sp_CAG_169	0.00591101
s__Collinsella_tanakaei	s__Clostridium_sp_CAG_169	0.0056976
s__Enteroscipio_rubneri	s__Bacteroides_eggerthii	0.00532863
s__Bacteroides_massiliensis	s__Faecalibacterium_sp_CAG_74	0.00482195
s__Clostridium_saccharolyticum	s__Roseburia_sp_CAG_182	0.00449527
s__Bacteroides_sp_CAG_709	s__Clostridium_sp_CAG_122	0.00424644
s__Clostridium_sp_AM22_11AC	s__Clostridium_sp_CAG_306	0.00413842
s__Alloscardovia_omnicolens	s__Collinsella_aerofaciens	0.00374547
s__Clostridium_sp_CAG_122	s__Clostridium_sp_CAG_964	0.00369831
s__Monoglobus_pectinilyticus	s__Ruminococcus_sp_CAG_254	0.00349038
s__Streptococcus_salivarius	s__Clostridiales_bacterium_1_7_47FAA	0.00300101
s__Clostridium_sp_CAG_122	s__Dielma_fastidiosa	0.00285626
s__Clostridium_sp_CAG_169	s__Dielma_fastidiosa	0.00279075
s__Bacteroides_eggerthii	s__Clostridiales_bacterium_KLE1615	0.00245927
s__Bifidobacterium_pseudocatenulatum	s__Faecalibacterium_sp_CAG_74	0.00196819
s__Bacteroides_faecis	s__Odoribacter_laneus	0.00188409
s__Blautia_sp_CAG_257	s__Coprobacillus_cateniformis	0.00175854
s__Streptococcus_mitis	s__Clostridium_sp_CAG_306	0.0017196
s__Collinsella_aerofaciens	s__Faecalibacterium_sp_CAG_74	0.00161149
s__Collinsella_aerofaciens	s__Clostridium_sp_CAG_230	0.0014875
s__Bifidobacterium_pseudocatenulatum	s__Butyricimonas_sp	0.00139944
s__Clostridium_perfringens	s__Intestinimonas_butyriciproducens	0.00125222
s__Parabacteroides_goldsteinii	s__Blautia_sp_AF19_10LB	0.000914928
s__Clostridium_sp_CAG_122	s__Clostridium_sp_CAG_169	0.000783603
s__Collinsella_aerofaciens	s__Candidatus_Stoquefichus_sp_KLE1796	0.000493027
s__Collinsella_aerofaciens	s__Dorea_formicigenerans	0.00043612
s__Dorea_formicigenerans	s__Dielma_fastidiosa	0.000294824
s__Clostridium_sp_CAG_169	s__Butyrivibrio_crossotus	8.28503e-05
s__Clostridium_sp_CAG_169	s__Faecalibacterium_sp_CAG_74	7.24376e-05
s__Bifidobacterium_pseudocatenulatum	s__Clostridium_sp_CAG_230	3.82781e-05
s__Streptococcus_oralis	s__Ruminococcaceae_bacterium_KLE1738	3.45073e-05
s__Collinsella_aerofaciens	s__Dielma_fastidiosa	2.40699e-05
s__Clostridium_sp_CAG_964	s__Flavonifractor_sp_An306	2.37587e-05
s__Clostridium_sp_CAG_169	s__Dorea_formicigenerans	1.96935e-05
s__Bacteroides_massiliensis	s__Butyricimonas_synergistica	1.65898e-05
s__Clostridium_sp_CAG_122	s__Anaeromassilibacillus_sp_An250	1.0621e-05
s__Clostridium_sp_CAG_505	s__Ruminococcus_sp_CAG_382	6.31595e-06
s__Bifidobacterium_pseudocatenulatum	s__Butyricimonas_synergistica	3.41954e-06
s__Bacteroides_massiliensis	s__Bacteroides_sp_CAG_709	1.43974e-06
s__Butyricimonas_synergistica	s__Clostridium_sp_CAG_169	3.04551e-07
s__Clostridium_sp_CAG_169	s__Candidatus_Stoquefichus_sp_KLE1796	2.47902e-07
s__Senegalimassilia_anaerobia	s__Bacteroides_sp_CAG_633	-0.00401518
s__Eubacterium_sp_OM08_24	s__Ruminococcus_sp_CAG_563	-0.00879075
s__Bacteroides_galacturonicus	s__Paraprevotella_clara	-0.0190315
s__Eubacterium_sp_OM08_24	s__Ruminococcus_sp_CAG_382	-0.0206262
s__Bacteroides_sp_D2	s__Coprococcus_eutactus	-0.0206869
s__Intestinimonas_butyriciproducens	s__Roseburia_sp_CAG_197	-0.021557
s__Prevotella_disiens	s__Roseburia_sp_CAG_100	-0.0233221
s__Bacteroides_plebeius	s__Butyrivibrio_sp_CAG_318	-0.0235145
s__Bacteroides_salyersiae	s__Fusicatenibacter_saccharivorans	-0.0237688
s__Bacteroides_stercoris	s__Prevotella_copri	-0.028686
s__Bacteroides_plebeius	s__Eubacterium_sp_CAG_274	-0.0335757
s__Anaerostipes_hadrus	s__Roseburia_sp_CAG_100	-0.04184
s__Parabacteroides_goldsteinii	s__Intestinimonas_butyriciproducens	-0.0574806
s__Bacteroides_salyersiae	s__Coprococcus_catus	-0.0600542
s__Bacteroides_plebeius	s__Coprococcus_eutactus	-0.0642881
s__Bacteroides_plebeius	s__Ruminococcus_lactaris	-0.0682118
s__Prevotella_copri	s__Intestinibacter_bartlettii	-0.0753695
s__Butyricimonas_virosa	s__Lactobacillus_rogosae	-0.0843594
s__Clostridium_sp_CAG_269	s__Anaerostipes_hadrus	-0.0939269
s__Prevotella_copri	s__Butyrivibrio_sp_CAG_318	-0.105957
s__Intestinimonas_butyriciproducens	s__Anaerotruncus_colihominis	-0.112709
s__Bacteroides_sp_D2	s__Anaerotruncus_colihominis	-0.116284
s__Actinomyces_sp_oral_taxon_181	s__Eubacterium_sp_OM08_24	-0.254662

## Sheet: speicEASI_CD2
sp1	sp2	cor
s__Gemella_sanguinis	s__Lactobacillus_reuteri	0.766415
s__Bacteroides_eggerthii	s__Prevotella_buccae	0.766393
s__Eggerthella_sp_CAG_368	s__Bacteroides_ovatus	0.766066
s__Eggerthella_sp_CAG_1427	s__Eggerthella_sp_CAG_209	0.765922
s__Rothia_mucilaginosa	s__Propionibacterium_acidifaciens	0.7659
s__Bacteroides_plebeius	s__Lactobacillus_pentosus	0.765664
s__Prevotella_sp_CAG_1185	s__Candidatus_Saccharibacteria_oral_taxon_TM7x	0.765127
s__Bacteroides_thetaiotaomicron	s__Lactobacillus_oris	0.765092
s__Bacteroides_dorei	s__Alistipes_inops	0.764227
s__Bacteroides_clarus	s__Granulicatella_adiacens	0.763263
s__Prevotella_sp_CAG_386	s__Enterococcus_faecalis	0.759684
s__Prevotella_sp_CAG_1031	s__Alistipes_shahii	0.748989
s__Bifidobacterium_animalis	s__Gemella_haemolysans	0.748123
s__Enterococcus_canintestini	s__Lactobacillus_rogosae	0.747657
s__Enterococcus_durans	s__Lactobacillus_ruminis	0.746944
s__Enorma_massiliensis	s__Prevotella_sp_CAG_520	0.744974
s__Lactobacillus_apis	s__Lactobacillus_kullabergensis	0.744254
s__Atopobium_rimae	s__Collinsella_sp	0.74357
s__Actinomyces_massiliensis	s__Gemella_bergeri	0.73797
s__Collinsella_aerofaciens	s__Prevotella_sp_CAG_485	0.735726
s__Corynebacterium_durum	s__Lactobacillus_plantarum	0.733234
s__Prevotella_sp_CAG_386	s__Lactobacillus_pontis	0.727276
s__Lactobacillus_apis	s__Lactobacillus_rhamnosus	0.726503
s__Senegalimassilia_anaerobia	s__Bacteroides_stercorirosoris	0.725926
s__Rubneribacter_badeniensis	s__Prevotella_sp_CAG_520	0.724839
s__Porphyromonas_asaccharolytica	s__Prevotella_stercorea	0.722891
s__Collinsella_sp_CAG_289	s__Alistipes_sp_CHKCI003	0.721604
s__Bifidobacterium_animalis	s__Lactobacillus_algidus	0.717535
s__Collinsella_stercoris	s__Staphylococcus_epidermidis	0.713952
s__Prevotella_sp_CAG_386	s__Lactobacillus_reuteri	0.697287
s__Bacteroides_sp_CAG_1060	s__Prevotella_timonensis	0.692846
s__Paraeggerthella_hongkongensis	s__Candidatus_Gastranaerophilales_bacterium_HUM_18	0.682157
s__Bacteroides_stercoris	s__Prevotella_stercorea	0.679598
s__Sanguibacteroides_justesenii	s__Paraprevotella_xylaniphila	0.664653
s__Actinomyces_graevenitzii	s__Enterococcus_hirae	0.66388
s__Actinomyces_naeslundii	s__Lactobacillus_equicursoris	0.659196
s__Varibaculum_cambriense	s__Lactobacillus_pantheris	0.658863
s__Atopobium_deltae	s__Atopobium_rimae	0.656362
s__Bacteroides_sp_CAG_1060	s__Barnesiella_viscericola	0.656322
s__Actinomyces_viscosus	s__Alistipes_sp_58_9_plus	0.645311
s__Olsenella_profusa	s__Gordonibacter_pamelaeae	0.643023
s__Senegalimassilia_anaerobia	s__Bacteroides_sp_CAG_1076	0.641774
s__Paraprevotella_clara	s__Prevotella_timonensis	0.638758
s__Bacteroides_fluxus	s__Candidatus_Gastranaerophilales_bacterium_HUM_18	0.637683
s__Bacteroides_stercorirosoris	s__Enterococcus_raffinosus	0.624554
s__Prevotella_buccalis	s__Prevotella_sp_CAG_1185	0.624104
s__Eggerthella_sp_CAG_209	s__Bacteroides_caccae	0.621346
s__Rothia_mucilaginosa	s__Candidatus_Gastranaerophilales_bacterium_HUM_21	0.615739
s__Actinobaculum_sp_oral_taxon_183	s__Actinomyces_georgiae	0.605258
s__Collinsella_sp	s__Lactobacillus_antri	0.602332
s__Prevotella_sp_CAG_617	s__Alistipes_timonensis	0.597862
s__Eggerthella_sp_CAG_368	s__Bacteroides_sp_CAG_661	0.589132
s__Bacteroides_clarus	s__Abiotrophia_sp_HMSC24B09	0.588694
s__Bacteroides_sp_CAG_144	s__Lactobacillus_kalixensis	0.58499
s__Candidatus_Melainabacteria_bacterium_35_41	s__Lactobacillus_saerimneri	0.574017
s__Rothia_dentocariosa	s__Bacteroides_sp_CAG_1076	0.569245
s__Collinsella_massiliensis	s__Bacteroides_uniformis	0.568907
s__Rubneribacter_badeniensis	s__Bacteroides_intestinalis	0.568323
s__Bifidobacterium_adolescentis	s__Alistipes_sp_An31A	0.561037
s__Enterorhabdus_caecimuris	s__Lactobacillus_casei_group	0.557878
s__Lactobacillus_curvatus	s__Lactobacillus_johnsonii	0.556699
s__Bifidobacterium_pseudolongum	s__Bacteroides_intestinalis	0.553979
s__Bifidobacterium_dentium	s__Corynebacterium_amycolatum	0.551761
s__Corynebacterium_striatum	s__Odoribacter_laneus	0.550859
s__Cryptobacterium_sp_CAG_338	s__Eggerthella_sp_CAG_209	0.550335
s__Alistipes_onderdonkii	s__Lactobacillus_salivarius	0.545484
s__Collinsella_stercoris	s__Bacteroides_vulgatus	0.533991
s__Bacteroides_stercoris	s__Lactobacillus_agilis	0.533373
s__Candidatus_Gastranaerophilales_bacterium_HUM_11	s__Brochothrix_thermosphacta	0.530093
s__Actinomyces_turicensis	s__Bacteroides_sp_CAG_1060	0.529467
s__Bacteroides_sp_CAG_443	s__Alistipes_inops	0.52736
s__Collinsella_sp_An7	s__Granulicatella_adiacens	0.527219
s__Bifidobacterium_dentium	s__Bifidobacterium_pseudolongum	0.525938
s__Bacteroides_sp_CAG_545	s__Alistipes_shahii	0.523238
s__Actinomyces_graevenitzii	s__Actinomyces_sp_ICM47	0.521335
s__Bacteroides_sp_CAG_927	s__Lactobacillus_pentosus	0.516072
s__Bacteroides_cellulosilyticus	s__Bacteroides_sp_CAG_598	0.507212
s__Bacteroides_coprocola	s__Porphyromonas_uenonis	0.505271
s__Collinsella_massiliensis	s__Alistipes_sp_CAG_268	0.501596
s__Prevotella_sp_CAG_487	s__Abiotrophia_sp_HMSC24B09	0.494107
s__Gemella_bergeri	s__Lactobacillus_gasseri	0.493534
s__Prevotella_bivia	s__Prevotella_sp_CAG_873	0.492035
s__Porphyromonas_sp_31_2	s__Sanguibacteroides_justesenii	0.477923
s__Bifidobacterium_dentium	s__Bacteroides_sp_CAG_875	0.473863
s__Enterorhabdus_caecimuris	s__Prevotella_denticola	0.47044
s__Sanguibacteroides_justesenii	s__Lactobacillus_crispatus	0.470002
s__Brochothrix_thermosphacta	s__Enterococcus_hirae	0.468796
s__Bacteroides_stercoris	s__Prevotella_sp_109	0.46009
s__Lawsonella_clevelandensis	s__Bacillus_coagulans	0.459106
s__Gardnerella_vaginalis	s__Parascardovia_denticolens	0.459009
s__Bacteroides_faecis	s__Gemella_haemolysans	0.454444
s__Parabacteroides_goldsteinii	s__Lactobacillus_paragasseri	0.452766
s__Bacteroides_sp_CAG_598	s__Gemella_morbillorum	0.448161
s__Actinomyces_sp_S6_Spd3	s__Enterococcus_gallinarum	0.447292
s__Propionibacterium_freudenreichii	s__Candidatus_Saccharibacteria_oral_taxon_TM7x	0.44572
s__Bifidobacterium_pseudocatenulatum	s__Enterococcus_gallinarum	0.444113
s__Gordonibacter_urolithinfaciens	s__Alistipes_shahii	0.444063
s__Actinomyces_sp_HMSC035G02	s__Porphyromonas_sp_HMSC065F10	0.443888
s__Actinomyces_hongkongensis	s__Coprobacter_secundus	0.443261
s__Bifidobacterium_dentium	s__Slackia_isoflavoniconvertens	0.440488
s__Actinomyces_georgiae	s__Coprobacter_secundus	0.440247
s__Bacteroides_faecis	s__Lactobacillus_paragasseri	0.440079
s__Bacteroides_sp_CAG_545	s__Lactobacillus_delbrueckii	0.43352
s__Gordonibacter_pamelaeae	s__Candidatus_Gastranaerophilales_bacterium_HUM_10	0.432392
s__Actinomyces_hongkongensis	s__Actinomyces_sp_S6_Spd3	0.426284
s__Collinsella_sp_CAG_289	s__Enterococcus_faecium	0.416999
s__Alistipes_sp_An31A	s__Enterococcus_phoeniculicola	0.414943
s__Varibaculum_cambriense	s__Parabacteroides_goldsteinii	0.413634
s__Bacteroides_coprophilus	s__Lactobacillus_antri	0.406894
s__Alistipes_onderdonkii	s__Lactobacillus_saerimneri	0.405851
s__Prevotella_sp_CAG_732	s__Lactobacillus_algidus	0.404469
s__Collinsella_massiliensis	s__Bacteroides_sp_CAG_927	0.403762
s__Bacteroides_sp_OM08_11	s__Lactobacillus_pentosus	0.399629
s__Paraprevotella_clara	s__Pedobacter_himalayensis	0.387412
s__Bacteroides_cellulosilyticus	s__Bacteroides_coprocola	0.381546
s__Gordonibacter_urolithinfaciens	s__Candidatus_Melainabacteria_bacterium_35_41	0.378478
s__Bacteroides_vulgatus	s__Enterococcus_faecalis	0.376692
s__Bacteroides_sp_CAG_754	s__Enterococcus_phoeniculicola	0.372009
s__Prevotella_stercorea	s__Pedobacter_himalayensis	0.371069
s__Corynebacterium_striatum	s__Lawsonella_clevelandensis	0.367336
s__Rothia_mucilaginosa	s__Bacillus_coagulans	0.364555
s__Bifidobacterium_scardovii	s__Parascardovia_denticolens	0.363326
s__Eggerthella_sp_CAG_209	s__Bacteroides_sp_OM08_11	0.360081
s__Prevotella_sp_CAG_617	s__Lactobacillus_pontis	0.359788
s__Actinomyces_radicidentis	s__Bifidobacterium_pullorum	0.359737
s__Bacteroides_sp_CAG_875	s__Alistipes_sp_CHKCI003	0.356512
s__Bifidobacterium_dentium	s__Prevotella_sp_885	0.351276
s__Bacteroides_coprophilus	s__Lactobacillus_rogosae	0.336994
s__Prevotella_sp_CAG_873	s__Lactobacillus_johnsonii	0.322596
s__Corynebacterium_argentoratense	s__Arthrospira_platensis	0.321902
s__Corynebacterium_argentoratense	s__Coprobacter_sp	0.315478
s__Propionibacterium_acidifaciens	s__Prevotella_sp_CAG_485	0.30037
s__Prevotella_sp_CAG_487	s__Lactobacillus_rogosae	0.297934
s__Bacteroides_sp_CAG_770	s__Lactobacillus_paragasseri	0.295244
s__Actinomyces_sp_HMSC035G02	s__Bacteroides_sp_CAG_144	0.293215
s__Corynebacterium_striatum	s__Eggerthella_lenta	0.292032
s__Prevotella_sp_CAG_487	s__Abiotrophia_defectiva	0.290579
s__Lactobacillus_casei_group	s__Lactobacillus_delbrueckii	0.288871
s__Alistipes_putredinis	s__Staphylococcus_aureus	0.288756
s__Bacteroides_intestinalis	s__Alistipes_putredinis	0.288291
s__Collinsella_massiliensis	s__Lactobacillus_kalixensis	0.287271
s__Bifidobacterium_angulatum	s__Bacteroides_sp_CAG_1060	0.28719
s__Prevotella_sp_CAG_732	s__Alistipes_sp_An31A	0.287141
s__Porphyromonas_uenonis	s__Alistipes_putredinis	0.285808
s__Eggerthella_sp_CAG_209	s__Bacteroides_sp_CAG_598	0.284529
s__Actinomyces_turicensis	s__Enterococcus_faecium	0.284131
s__Actinomyces_graevenitzii	s__Bacteroides_thetaiotaomicron	0.282685
s__Eggerthella_lenta	s__Barnesiella_sp_An22	0.282061
s__Bacteroides_caccae	s__Prevotella_disiens	0.276162
s__Scardovia_wiggsiae	s__Collinsella_sp_CAG_289	0.274902
s__Prevotella_bivia	s__Lactobacillus_saerimneri	0.274387
s__Bifidobacterium_pseudolongum	s__Corynebacterium_argentoratense	0.27348
s__Slackia_isoflavoniconvertens	s__Bacteroides_plebeius	0.269677
s__Lactobacillus_johnsonii	s__Lactobacillus_salivarius	0.268705
s__Actinomyces_sp_oral_taxon_414	s__Collinsella_tanakaei	0.266884
s__Bacteroides_sp_CAG_770	s__Odoribacter_laneus	0.265155
s__Prevotella_sp_CAG_1031	s__Prevotella_sp_CAG_1185	0.264772
s__Actinomyces_turicensis	s__Collinsella_stercoris	0.264415
s__Corynebacterium_argentoratense	s__Gemella_haemolysans	0.255627
s__Barnesiella_sp_An22	s__Porphyromonas_asaccharolytica	0.251337
s__Actinomyces_sp_S6_Spd3	s__Coprobacter_sp	0.251222
s__Alistipes_obesi	s__Lactobacillus_delbrueckii	0.250858
s__Candidatus_Melainabacteria_bacterium_35_41	s__Lactobacillus_casei_group	0.250547
s__Sanguibacteroides_justesenii	s__Arthrospira_platensis	0.248853
s__Alistipes_sp_CAG_268	s__Staphylococcus_aureus	0.248718
s__Corynebacterium_amycolatum	s__Parabacteroides_goldsteinii	0.244764
s__Odoribacter_laneus	s__Enterococcus_phoeniculicola	0.243545
s__Eggerthella_sp_CAG_1427	s__Gemella_morbillorum	0.240843
s__Lactobacillus_plantarum	s__Lactobacillus_rhamnosus	0.239815
s__Actinomyces_sp_S6_Spd3	s__Bifidobacterium_pseudocatenulatum	0.237522
s__Atopobium_rimae	s__Slackia_isoflavoniconvertens	0.234887
s__Bifidobacterium_bifidum	s__Enterococcus_faecium	0.233892
s__Porphyromonas_sp_31_2	s__Alistipes_shahii	0.229826
s__Propionibacterium_freudenreichii	s__Alistipes_shahii	0.22605
s__Candidatus_Gastranaerophilales_bacterium	s__Lactobacillus_oris	0.219995
s__Collinsella_intestinalis	s__Staphylococcus_epidermidis	0.218526
s__Bifidobacterium_bifidum	s__Bifidobacterium_saeculare	0.218254
s__Bifidobacterium_animalis	s__Eggerthella_lenta	0.217648
s__Bacteroides_sp_CAG_598	s__Abiotrophia_defectiva	0.217583
s__Porphyromonas_uenonis	s__Candidatus_Gastranaerophilales_bacterium	0.21619
s__Actinobaculum_massiliense	s__Actinomyces_odontolyticus	0.215303
s__Actinobaculum_massiliense	s__Actinomyces_oris	0.215303
s__Actinobaculum_massiliense	s__Actinomyces_sp_HPA0247	0.215303
s__Actinobaculum_massiliense	s__Actinomyces_sp_oral_taxon_170	0.215303
s__Actinobaculum_massiliense	s__Actinomyces_sp_oral_taxon_180	0.215303
s__Actinobaculum_massiliense	s__Bifidobacterium_breve	0.215303
s__Actinobaculum_massiliense	s__Bifidobacterium_catenulatum	0.215303
s__Actinobaculum_massiliense	s__Bifidobacterium_gallinarum	0.215303
s__Actinobaculum_massiliense	s__Bifidobacterium_kashiwanohense	0.215303
s__Actinobaculum_massiliense	s__Bifidobacterium_longum	0.215303
s__Actinobaculum_massiliense	s__Corynebacterium_glutamicum	0.215303
s__Actinobaculum_massiliense	s__Corynebacterium_matruchotii	0.215303
s__Actinobaculum_massiliense	s__Pseudopropionibacterium_propionicum	0.215303
s__Actinobaculum_massiliense	s__Atopobium_minutum	0.215303
s__Actinobaculum_massiliense	s__Atopobium_parvulum	0.215303
s__Actinobaculum_massiliense	s__Atopobium_vaginae	0.215303
s__Actinobaculum_massiliense	s__Olsenella_uli	0.215303
s__Actinobaculum_massiliense	s__Asaccharobacter_celatus	0.215303
s__Actinobaculum_massiliense	s__Eggerthella_sinensis	0.215303
s__Actinobaculum_massiliense	s__Eggerthella_sp_CAG_298	0.215303
s__Actinobaculum_massiliense	s__Eggerthella_sp_YY7918	0.215303
s__Actinobaculum_massiliense	s__Enteroscipio_rubneri	0.215303
s__Actinobaculum_massiliense	s__Gordonibacter_sp_An232A	0.215303
s__Actinobaculum_massiliense	s__Slackia_piriformis	0.215303
s__Actinobaculum_massiliense	s__Bacteroides_finegoldii	0.215303
s__Actinobaculum_massiliense	s__Bacteroides_fragilis	0.215303
s__Actinobaculum_massiliense	s__Bacteroides_galacturonicus	0.215303
s__Actinobaculum_massiliense	s__Bacteroides_massiliensis	0.215303
s__Actinobaculum_massiliense	s__Bacteroides_nordii	0.215303
s__Actinobaculum_massiliense	s__Bacteroides_salyersiae	0.215303
s__Actinobaculum_massiliense	s__Bacteroides_sartorii	0.215303
s__Actinobaculum_massiliense	s__Bacteroides_sp_CAG_530	0.215303
s__Actinobaculum_massiliense	s__Bacteroides_sp_CAG_709	0.215303
s__Actinobaculum_massiliense	s__Bacteroides_sp_D2	0.215303
s__Actinobaculum_massiliense	s__Bacteroides_xylanisolvens	0.215303
s__Actinobaculum_massiliense	s__Barnesiella_intestinihominis	0.215303
s__Actinobaculum_massiliense	s__Butyricimonas_sp	0.215303
s__Actinobaculum_massiliense	s__Butyricimonas_virosa	0.215303
s__Actinobaculum_massiliense	s__Odoribacter_splanchnicus	0.215303
s__Actinobaculum_massiliense	s__Prevotella_copri	0.215303
s__Actinobaculum_massiliense	s__Prevotella_corporis	0.215303
s__Actinobaculum_massiliense	s__Prevotella_sp_CAG_279	0.215303
s__Actinobaculum_massiliense	s__Prevotella_sp_CAG_604	0.215303
s__Actinobaculum_massiliense	s__Prevotella_sp_CAG_891	0.215303
s__Actinobaculum_massiliense	s__Alistipes_finegoldii	0.215303
s__Actinobaculum_massiliense	s__Parabacteroides_distasonis	0.215303
s__Actinobaculum_massiliense	s__Parabacteroides_gordonii	0.215303
s__Actinobaculum_massiliense	s__Parabacteroides_johnsonii	0.215303
s__Actinobaculum_massiliense	s__Parabacteroides_merdae	0.215303
s__Actinobaculum_massiliense	s__Parabacteroides_sp_CAG_409	0.215303
s__Actinobaculum_massiliense	s__Chryseobacterium_bovis	0.215303
s__Actinobaculum_massiliense	s__Carnobacterium_divergens	0.215303
s__Actinobaculum_massiliense	s__Carnobacterium_maltaromaticum	0.215303
s__Actinobaculum_massiliense	s__Enterococcus_avium	0.215303
s__Actinobaculum_massiliense	s__Enterococcus_casseliflavus	0.215303
s__Actinobaculum_massiliense	s__Enterococcus_thailandicus	0.215303
s__Actinobaculum_massiliense	s__Lactobacillus_acidophilus	0.215303
s__Actinobaculum_massiliense	s__Lactobacillus_amylovorus	0.215303
s__Actinobaculum_massiliense	s__Lactobacillus_animalis	0.215303
s__Actinobaculum_massiliense	s__Lactobacillus_fermentum	0.215303
s__Actinobaculum_massiliense	s__Lactobacillus_helveticus	0.215303
s__Actinobaculum_massiliense	s__Lactobacillus_iners	0.215303
s__Actinobaculum_massiliense	s__Lactobacillus_jensenii	0.215303
s__Actinobaculum_massiliense	s__Lactobacillus_mucosae	0.215303
s__Actinobaculum_massiliense	s__Actinomyces_johnsonii	0.215302
s__Actinobaculum_massiliense	s__Actinomyces_meyeri	0.215302
s__Actinobaculum_massiliense	s__Bifidobacterium_pullorum	0.215213
s__Actinobaculum_massiliense	s__Butyricimonas_synergistica	0.215213
s__Actinobaculum_massiliense	s__Lactobacillus_sakei	0.215205
s__Actinobaculum_massiliense	s__Olsenella_profusa	0.215074
s__Actinobaculum_massiliense	s__Coprobacter_fastidiosus	0.214899
s__Bifidobacterium_dentium	s__Corynebacterium_argentoratense	0.214291
s__Alistipes_obesi	s__Candidatus_Melainabacteria_bacterium_35_41	0.213119
s__Actinobaculum_sp_oral_taxon_183	s__Actinomyces_sp_HMSC035G02	0.212451
s__Cryptobacterium_sp_CAG_338	s__Lactobacillus_pentosus	0.211691
s__Coprobacter_secundus	s__Prevotella_sp_109	0.210682
s__Bifidobacterium_scardovii	s__Enterococcus_phoeniculicola	0.208781
s__Collinsella_intestinalis	s__Enterococcus_faecium	0.208743
s__Atopobium_deltae	s__Bacteroides_sp_CAG_1076	0.208179
s__Bacteroides_plebeius	s__Prevotella_disiens	0.207883
s__Porphyromonas_sp_HMSC065F10	s__Prevotella_stercorea	0.206824
s__Slackia_exigua	s__Bacteroides_sp_CAG_443	0.203795
s__Coprobacter_sp	s__Lactobacillus_algidus	0.203018
s__Bifidobacterium_bifidum	s__Alistipes_indistinctus	0.202725
s__Prevotella_stercorea	s__Candidatus_Gastranaerophilales_bacterium_HUM_10	0.201314
s__Actinomyces_sp_oral_taxon_414	s__Bifidobacterium_saeculare	0.200412
s__Actinomyces_viscosus	s__Porphyromonas_sp_31_2	0.200252
s__Gardnerella_vaginalis	s__Alistipes_indistinctus	0.199816
s__Actinobaculum_massiliense	s__Actinomyces_sp_oral_taxon_181	0.199375
s__Slackia_exigua	s__Abiotrophia_defectiva	0.1926
s__Bifidobacterium_adolescentis	s__Lactobacillus_paragasseri	0.190755
s__Collinsella_intestinalis	s__Collinsella_tanakaei	0.190445
s__Bacteroides_coprocola	s__Lactobacillus_oris	0.187754
s__Collinsella_massiliensis	s__Lactobacillus_agilis	0.187673
s__Gordonibacter_urolithinfaciens	s__Lactobacillus_crispatus	0.184805
s__Actinomyces_sp_HMSC035G02	s__Staphylococcus_aureus	0.18233
s__Bifidobacterium_angulatum	s__Scardovia_wiggsiae	0.181673
s__Collinsella_sp_CAG_289	s__Prevotella_disiens	0.181191
s__Candidatus_Gastranaerophilales_bacterium_HUM_10	s__Bacillus_coagulans	0.179832
s__Actinobaculum_massiliense	s__Prevotella_buccae	0.176954
s__Actinomyces_graevenitzii	s__Brochothrix_thermosphacta	0.174541
s__Actinomyces_sp_ICM47	s__Staphylococcus_aureus	0.173527
s__Actinomyces_sp_oral_taxon_448	s__Bifidobacterium_dentium	0.173348
s__Actinomyces_sp_oral_taxon_181	s__Enterococcus_hirae	0.173092
s__Bacteroides_coprocola	s__Candidatus_Gastranaerophilales_bacterium	0.17258
s__Enterorhabdus_caecimuris	s__Lactobacillus_oris	0.171112
s__Candidatus_Gastranaerophilales_bacterium_HUM_11	s__Enterococcus_raffinosus	0.169959
s__Actinomyces_meyeri	s__Actinomyces_sp_oral_taxon_181	0.168912
s__Actinomyces_johnsonii	s__Actinomyces_meyeri	0.168912
s__Actinomyces_johnsonii	s__Actinomyces_odontolyticus	0.168912
s__Actinomyces_johnsonii	s__Actinomyces_oris	0.168912
s__Actinomyces_johnsonii	s__Actinomyces_sp_HPA0247	0.168912
s__Actinomyces_johnsonii	s__Actinomyces_sp_oral_taxon_170	0.168912
s__Actinomyces_johnsonii	s__Actinomyces_sp_oral_taxon_180	0.168912
s__Actinomyces_johnsonii	s__Bifidobacterium_breve	0.168912
s__Actinomyces_johnsonii	s__Bifidobacterium_catenulatum	0.168912
s__Actinomyces_johnsonii	s__Bifidobacterium_gallinarum	0.168912
s__Actinomyces_johnsonii	s__Bifidobacterium_kashiwanohense	0.168912
s__Actinomyces_johnsonii	s__Bifidobacterium_longum	0.168912
s__Actinomyces_johnsonii	s__Corynebacterium_glutamicum	0.168912
s__Actinomyces_johnsonii	s__Corynebacterium_matruchotii	0.168912
s__Actinomyces_johnsonii	s__Pseudopropionibacterium_propionicum	0.168912
s__Actinomyces_johnsonii	s__Atopobium_minutum	0.168912
s__Actinomyces_johnsonii	s__Atopobium_parvulum	0.168912
s__Actinomyces_johnsonii	s__Atopobium_vaginae	0.168912
s__Actinomyces_johnsonii	s__Olsenella_uli	0.168912
s__Actinomyces_johnsonii	s__Asaccharobacter_celatus	0.168912
s__Actinomyces_johnsonii	s__Eggerthella_sinensis	0.168912
s__Actinomyces_johnsonii	s__Eggerthella_sp_CAG_298	0.168912
s__Actinomyces_johnsonii	s__Eggerthella_sp_YY7918	0.168912
s__Actinomyces_johnsonii	s__Enteroscipio_rubneri	0.168912
s__Actinomyces_johnsonii	s__Gordonibacter_sp_An232A	0.168912
s__Actinomyces_johnsonii	s__Slackia_piriformis	0.168912
s__Actinomyces_johnsonii	s__Bacteroides_finegoldii	0.168912
s__Actinomyces_johnsonii	s__Bacteroides_fragilis	0.168912
s__Actinomyces_johnsonii	s__Bacteroides_galacturonicus	0.168912
s__Actinomyces_johnsonii	s__Bacteroides_massiliensis	0.168912
s__Actinomyces_johnsonii	s__Bacteroides_nordii	0.168912
s__Actinomyces_johnsonii	s__Bacteroides_salyersiae	0.168912
s__Actinomyces_johnsonii	s__Bacteroides_sartorii	0.168912
s__Actinomyces_johnsonii	s__Bacteroides_sp_CAG_530	0.168912
s__Actinomyces_johnsonii	s__Bacteroides_sp_CAG_709	0.168912
s__Actinomyces_johnsonii	s__Bacteroides_sp_D2	0.168912
s__Actinomyces_johnsonii	s__Bacteroides_xylanisolvens	0.168912
s__Actinomyces_johnsonii	s__Barnesiella_intestinihominis	0.168912
s__Actinomyces_johnsonii	s__Butyricimonas_sp	0.168912
s__Actinomyces_johnsonii	s__Butyricimonas_virosa	0.168912
s__Actinomyces_johnsonii	s__Odoribacter_splanchnicus	0.168912
s__Actinomyces_johnsonii	s__Prevotella_copri	0.168912
s__Actinomyces_johnsonii	s__Prevotella_corporis	0.168912
s__Actinomyces_johnsonii	s__Prevotella_sp_CAG_279	0.168912
s__Actinomyces_johnsonii	s__Prevotella_sp_CAG_604	0.168912
s__Actinomyces_johnsonii	s__Prevotella_sp_CAG_891	0.168912
s__Actinomyces_johnsonii	s__Alistipes_finegoldii	0.168912
s__Actinomyces_johnsonii	s__Parabacteroides_distasonis	0.168912
s__Actinomyces_johnsonii	s__Parabacteroides_gordonii	0.168912
s__Actinomyces_johnsonii	s__Parabacteroides_johnsonii	0.168912
s__Actinomyces_johnsonii	s__Parabacteroides_merdae	0.168912
s__Actinomyces_johnsonii	s__Parabacteroides_sp_CAG_409	0.168912
s__Actinomyces_johnsonii	s__Chryseobacterium_bovis	0.168912
s__Actinomyces_johnsonii	s__Carnobacterium_divergens	0.168912
s__Actinomyces_johnsonii	s__Carnobacterium_maltaromaticum	0.168912
s__Actinomyces_johnsonii	s__Enterococcus_avium	0.168912
s__Actinomyces_johnsonii	s__Enterococcus_casseliflavus	0.168912
s__Actinomyces_johnsonii	s__Enterococcus_thailandicus	0.168912
s__Actinomyces_johnsonii	s__Lactobacillus_acidophilus	0.168912
s__Actinomyces_johnsonii	s__Lactobacillus_amylovorus	0.168912
s__Actinomyces_johnsonii	s__Lactobacillus_animalis	0.168912
s__Actinomyces_johnsonii	s__Lactobacillus_fermentum	0.168912
s__Actinomyces_johnsonii	s__Lactobacillus_helveticus	0.168912
s__Actinomyces_johnsonii	s__Lactobacillus_iners	0.168912
s__Actinomyces_johnsonii	s__Lactobacillus_jensenii	0.168912
s__Actinomyces_johnsonii	s__Lactobacillus_mucosae	0.168912
s__Actinomyces_meyeri	s__Olsenella_profusa	0.168912
s__Actinomyces_johnsonii	s__Lactobacillus_sakei	0.168912
s__Actinomyces_johnsonii	s__Coprobacter_fastidiosus	0.168912
s__Barnesiella_viscericola	s__Prevotella_sp_CAG_1031	0.168823
s__Alloscardovia_omnicolens	s__Adlercreutzia_equolifaciens	0.168091
s__Actinomyces_sp_oral_taxon_448	s__Prevotella_sp_885	0.166824
s__Corynebacterium_striatum	s__Barnesiella_sp_An22	0.163681
s__Bifidobacterium_angulatum	s__Collinsella_massiliensis	0.163585
s__Candidatus_Gastranaerophilales_bacterium_HUM_18	s__Lactobacillus_gasseri	0.160392
s__Collinsella_sp	s__Bacteroides_sp_CAG_754	0.160092
s__Bacteroides_caccae	s__Alistipes_timonensis	0.159778
s__Porphyromonas_uenonis	s__Lactobacillus_oris	0.158799
s__Actinomyces_sp_oral_taxon_448	s__Alloscardovia_omnicolens	0.157625
s__Bacteroides_fluxus	s__Arthrospira_platensis	0.156194
s__Bacteroides_sp_CAG_545	s__Coprobacter_secundus	0.155402
s__Lactobacillus_antri	s__Lactobacillus_plantarum	0.151989
s__Actinomyces_johnsonii	s__Butyricimonas_synergistica	0.151849
s__Bacteroides_sp_CAG_927	s__Lactobacillus_pantheris	0.149628
s__Actinomyces_sp_ICM47	s__Candidatus_Gastranaerophilales_bacterium_HUM_21	0.149444
s__Actinomyces_massiliensis	s__Prevotella_buccalis	0.149276
s__Paraeggerthella_hongkongensis	s__Lactobacillus_gasseri	0.1481
s__Actinomyces_sp_oral_taxon_181	s__Bifidobacterium_pseudocatenulatum	0.147642
s__Actinomyces_johnsonii	s__Bifidobacterium_pullorum	0.144768
s__Bacteroides_sp_CAG_770	s__Prevotella_sp_CAG_617	0.14456
s__Bifidobacterium_scardovii	s__Gardnerella_vaginalis	0.143343
s__Prevotella_sp_CAG_873	s__Lactobacillus_crispatus	0.143021
s__Actinomyces_viscosus	s__Rothia_dentocariosa	0.142219
s__Actinomyces_radicidentis	s__Butyricimonas_synergistica	0.141361
s__Paraprevotella_clara	s__Lactobacillus_ruminis	0.137756
s__Slackia_exigua	s__Candidatus_Gastranaerophilales_bacterium	0.137249
s__Eggerthella_sp_CAG_209	s__Bacteroides_sp_CAG_927	0.137049
s__Bacteroides_coprophilus	s__Lactobacillus_plantarum	0.136931
s__Coprobacter_secundus	s__Prevotella_denticola	0.136667
s__Candidatus_Gastranaerophilales_bacterium_HUM_18	s__Lactobacillus_curvatus	0.136327
s__Enterococcus_gallinarum	s__Lactobacillus_paragasseri	0.135071
s__Actinomyces_sp_ICM47	s__Bacteroides_sp_CAG_661	0.134246
s__Bifidobacterium_bifidum	s__Eggerthella_lenta	0.132974
s__Actinomyces_meyeri	s__Actinomyces_odontolyticus	0.132555
s__Actinomyces_meyeri	s__Actinomyces_oris	0.132555
s__Actinomyces_meyeri	s__Actinomyces_sp_HPA0247	0.132555
s__Actinomyces_meyeri	s__Actinomyces_sp_oral_taxon_170	0.132555
s__Actinomyces_meyeri	s__Actinomyces_sp_oral_taxon_180	0.132555
s__Actinomyces_meyeri	s__Bifidobacterium_breve	0.132555
s__Actinomyces_meyeri	s__Bifidobacterium_catenulatum	0.132555
s__Actinomyces_meyeri	s__Bifidobacterium_gallinarum	0.132555
s__Actinomyces_meyeri	s__Bifidobacterium_kashiwanohense	0.132555
s__Actinomyces_meyeri	s__Bifidobacterium_longum	0.132555
s__Actinomyces_meyeri	s__Corynebacterium_glutamicum	0.132555
s__Actinomyces_meyeri	s__Corynebacterium_matruchotii	0.132555
s__Actinomyces_meyeri	s__Pseudopropionibacterium_propionicum	0.132555
s__Actinomyces_meyeri	s__Atopobium_minutum	0.132555
s__Actinomyces_meyeri	s__Atopobium_parvulum	0.132555
s__Actinomyces_meyeri	s__Atopobium_vaginae	0.132555
s__Actinomyces_meyeri	s__Olsenella_uli	0.132555
s__Actinomyces_meyeri	s__Asaccharobacter_celatus	0.132555
s__Actinomyces_meyeri	s__Eggerthella_sinensis	0.132555
s__Actinomyces_meyeri	s__Eggerthella_sp_CAG_298	0.132555
s__Actinomyces_meyeri	s__Eggerthella_sp_YY7918	0.132555
s__Actinomyces_meyeri	s__Enteroscipio_rubneri	0.132555
s__Actinomyces_meyeri	s__Gordonibacter_sp_An232A	0.132555
s__Actinomyces_meyeri	s__Slackia_piriformis	0.132555
s__Actinomyces_meyeri	s__Bacteroides_finegoldii	0.132555
s__Actinomyces_meyeri	s__Bacteroides_fragilis	0.132555
s__Actinomyces_meyeri	s__Bacteroides_galacturonicus	0.132555
s__Actinomyces_meyeri	s__Bacteroides_massiliensis	0.132555
s__Actinomyces_meyeri	s__Bacteroides_nordii	0.132555
s__Actinomyces_meyeri	s__Bacteroides_salyersiae	0.132555
s__Actinomyces_meyeri	s__Bacteroides_sartorii	0.132555
s__Actinomyces_meyeri	s__Bacteroides_sp_CAG_530	0.132555
s__Actinomyces_meyeri	s__Bacteroides_sp_CAG_709	0.132555
s__Actinomyces_meyeri	s__Bacteroides_sp_D2	0.132555
s__Actinomyces_meyeri	s__Bacteroides_xylanisolvens	0.132555
s__Actinomyces_meyeri	s__Barnesiella_intestinihominis	0.132555
s__Actinomyces_meyeri	s__Butyricimonas_sp	0.132555
s__Actinomyces_meyeri	s__Butyricimonas_virosa	0.132555
s__Actinomyces_meyeri	s__Odoribacter_splanchnicus	0.132555
s__Actinomyces_meyeri	s__Prevotella_copri	0.132555
s__Actinomyces_meyeri	s__Prevotella_corporis	0.132555
s__Actinomyces_meyeri	s__Prevotella_sp_CAG_279	0.132555
s__Actinomyces_meyeri	s__Prevotella_sp_CAG_604	0.132555
s__Actinomyces_meyeri	s__Prevotella_sp_CAG_891	0.132555
s__Actinomyces_meyeri	s__Alistipes_finegoldii	0.132555
s__Actinomyces_meyeri	s__Parabacteroides_distasonis	0.132555
s__Actinomyces_meyeri	s__Parabacteroides_gordonii	0.132555
s__Actinomyces_meyeri	s__Parabacteroides_johnsonii	0.132555
s__Actinomyces_meyeri	s__Parabacteroides_merdae	0.132555
s__Actinomyces_meyeri	s__Parabacteroides_sp_CAG_409	0.132555
s__Actinomyces_meyeri	s__Chryseobacterium_bovis	0.132555
s__Actinomyces_meyeri	s__Carnobacterium_divergens	0.132555
s__Actinomyces_meyeri	s__Carnobacterium_maltaromaticum	0.132555
s__Actinomyces_meyeri	s__Enterococcus_avium	0.132555
s__Actinomyces_meyeri	s__Enterococcus_casseliflavus	0.132555
s__Actinomyces_meyeri	s__Enterococcus_thailandicus	0.132555
s__Actinomyces_meyeri	s__Lactobacillus_acidophilus	0.132555
s__Actinomyces_meyeri	s__Lactobacillus_amylovorus	0.132555
s__Actinomyces_meyeri	s__Lactobacillus_animalis	0.132555
s__Actinomyces_meyeri	s__Lactobacillus_fermentum	0.132555
s__Actinomyces_meyeri	s__Lactobacillus_helveticus	0.132555
s__Actinomyces_meyeri	s__Lactobacillus_iners	0.132555
s__Actinomyces_meyeri	s__Lactobacillus_jensenii	0.132555
s__Actinomyces_meyeri	s__Lactobacillus_mucosae	0.132555
s__Actinomyces_meyeri	s__Coprobacter_fastidiosus	0.132555
s__Actinomyces_meyeri	s__Lactobacillus_sakei	0.132555
s__Actinomyces_johnsonii	s__Olsenella_profusa	0.132555
s__Actinomyces_meyeri	s__Butyricimonas_synergistica	0.132555
s__Actinomyces_meyeri	s__Actinomyces_naeslundii	0.132555
s__Bacteroides_fluxus	s__Coprobacter_fastidiosus	0.131987
s__Bacteroides_cellulosilyticus	s__Abiotrophia_defectiva	0.1305
s__Actinomyces_sp_S6_Spd3	s__Bifidobacterium_saeculare	0.128965
s__Actinobaculum_massiliense	s__Actinomyces_naeslundii	0.128743
s__Actinomyces_johnsonii	s__Actinomyces_naeslundii	0.128743
s__Actinobaculum_massiliense	s__Lactobacillus_paragasseri	0.1279
s__Bacteroides_coprocola	s__Alistipes_putredinis	0.127592
s__Collinsella_sp_CAG_289	s__Bacteroides_sp_CAG_875	0.124587
s__Actinomyces_sp_oral_taxon_448	s__Adlercreutzia_equolifaciens	0.124554
s__Lactobacillus_crispatus	s__Lactobacillus_gasseri	0.123535
s__Bacteroides_sp_CAG_875	s__Prevotella_denticola	0.120786
s__Bifidobacterium_pseudocatenulatum	s__Enterococcus_faecium	0.118857
s__Actinomyces_meyeri	s__Bifidobacterium_pullorum	0.118
s__Prevotella_sp_885	s__Alistipes_timonensis	0.117717
s__Bacteroides_uniformis	s__Prevotella_sp_CAG_732	0.117082
s__Bacteroides_sp_CAG_144	s__Sanguibacteroides_justesenii	0.11621
s__Actinomyces_sp_ICM47	s__Bacteroides_eggerthii	0.115589
s__Corynebacterium_amycolatum	s__Lactobacillus_kalixensis	0.115019
s__Adlercreutzia_equolifaciens	s__Lactobacillus_kalixensis	0.113785
s__Alistipes_sp_58_9_plus	s__Gemella_morbillorum	0.112949
s__Coprobacter_fastidiosus	s__Arthrospira_platensis	0.111237
s__Collinsella_tanakaei	s__Staphylococcus_epidermidis	0.110467
s__Slackia_exigua	s__Porphyromonas_uenonis	0.109199
s__Collinsella_sp_CAG_289	s__Bacteroides_sp_CAG_754	0.105402
s__Gardnerella_vaginalis	s__Enterococcus_faecium	0.104324
s__Porphyromonas_uenonis	s__Abiotrophia_defectiva	0.104302
s__Actinomyces_meyeri	s__Bacteroides_sp_CAG_443	0.104024
s__Actinomyces_naeslundii	s__Actinomyces_oris	0.104024
s__Actinobaculum_sp_oral_taxon_183	s__Actinomyces_sp_HPA0247	0.104024
s__Bifidobacterium_saeculare	s__Parabacteroides_goldsteinii	0.103755
s__Bifidobacterium_dentium	s__Barnesiella_sp_An22	0.10289
s__Actinomyces_naeslundii	s__Lactobacillus_sakei	0.101709
s__Actinomyces_naeslundii	s__Actinomyces_odontolyticus	0.101653
s__Actinomyces_naeslundii	s__Actinomyces_sp_HPA0247	0.101653
s__Actinomyces_naeslundii	s__Actinomyces_sp_oral_taxon_170	0.101653
s__Actinomyces_naeslundii	s__Actinomyces_sp_oral_taxon_180	0.101653
s__Actinomyces_naeslundii	s__Bifidobacterium_breve	0.101653
s__Actinomyces_naeslundii	s__Bifidobacterium_catenulatum	0.101653
s__Actinomyces_naeslundii	s__Bifidobacterium_gallinarum	0.101653
s__Actinomyces_naeslundii	s__Bifidobacterium_kashiwanohense	0.101653
s__Actinomyces_naeslundii	s__Bifidobacterium_longum	0.101653
s__Actinomyces_naeslundii	s__Corynebacterium_glutamicum	0.101653
s__Actinomyces_naeslundii	s__Corynebacterium_matruchotii	0.101653
s__Actinomyces_naeslundii	s__Pseudopropionibacterium_propionicum	0.101653
s__Actinomyces_naeslundii	s__Atopobium_minutum	0.101653
s__Actinomyces_naeslundii	s__Atopobium_parvulum	0.101653
s__Actinomyces_naeslundii	s__Atopobium_vaginae	0.101653
s__Actinomyces_naeslundii	s__Olsenella_uli	0.101653
s__Actinomyces_naeslundii	s__Asaccharobacter_celatus	0.101653
s__Actinomyces_naeslundii	s__Eggerthella_sinensis	0.101653
s__Actinomyces_naeslundii	s__Eggerthella_sp_CAG_298	0.101653
s__Actinomyces_naeslundii	s__Eggerthella_sp_YY7918	0.101653
s__Actinomyces_naeslundii	s__Enteroscipio_rubneri	0.101653
s__Actinomyces_naeslundii	s__Gordonibacter_sp_An232A	0.101653
s__Actinomyces_naeslundii	s__Slackia_piriformis	0.101653
s__Actinomyces_naeslundii	s__Bacteroides_finegoldii	0.101653
s__Actinomyces_naeslundii	s__Bacteroides_fragilis	0.101653
s__Actinomyces_naeslundii	s__Bacteroides_galacturonicus	0.101653
s__Actinomyces_naeslundii	s__Bacteroides_massiliensis	0.101653
s__Actinomyces_naeslundii	s__Bacteroides_nordii	0.101653
s__Actinomyces_naeslundii	s__Bacteroides_salyersiae	0.101653
s__Actinomyces_naeslundii	s__Bacteroides_sartorii	0.101653
s__Actinomyces_naeslundii	s__Bacteroides_sp_CAG_530	0.101653
s__Actinomyces_naeslundii	s__Bacteroides_sp_CAG_709	0.101653
s__Actinomyces_naeslundii	s__Bacteroides_sp_D2	0.101653
s__Actinomyces_naeslundii	s__Bacteroides_xylanisolvens	0.101653
s__Actinomyces_naeslundii	s__Barnesiella_intestinihominis	0.101653
s__Actinomyces_naeslundii	s__Butyricimonas_sp	0.101653
s__Actinomyces_naeslundii	s__Butyricimonas_virosa	0.101653
s__Actinomyces_naeslundii	s__Odoribacter_splanchnicus	0.101653
s__Actinomyces_naeslundii	s__Prevotella_copri	0.101653
s__Actinomyces_naeslundii	s__Prevotella_corporis	0.101653
s__Actinomyces_naeslundii	s__Prevotella_sp_CAG_279	0.101653
s__Actinomyces_naeslundii	s__Prevotella_sp_CAG_604	0.101653
s__Actinomyces_naeslundii	s__Prevotella_sp_CAG_891	0.101653
s__Actinomyces_naeslundii	s__Alistipes_finegoldii	0.101653
s__Actinomyces_naeslundii	s__Parabacteroides_distasonis	0.101653
s__Actinomyces_naeslundii	s__Parabacteroides_gordonii	0.101653
s__Actinomyces_naeslundii	s__Parabacteroides_johnsonii	0.101653
s__Actinomyces_naeslundii	s__Parabacteroides_merdae	0.101653
s__Actinomyces_naeslundii	s__Parabacteroides_sp_CAG_409	0.101653
s__Actinomyces_naeslundii	s__Chryseobacterium_bovis	0.101653
s__Actinomyces_naeslundii	s__Carnobacterium_divergens	0.101653
s__Actinomyces_naeslundii	s__Carnobacterium_maltaromaticum	0.101653
s__Actinomyces_naeslundii	s__Enterococcus_avium	0.101653
s__Actinomyces_naeslundii	s__Enterococcus_casseliflavus	0.101653
s__Actinomyces_naeslundii	s__Enterococcus_thailandicus	0.101653
s__Actinomyces_naeslundii	s__Lactobacillus_acidophilus	0.101653
s__Actinomyces_naeslundii	s__Lactobacillus_amylovorus	0.101653
s__Actinomyces_naeslundii	s__Lactobacillus_animalis	0.101653
s__Actinomyces_naeslundii	s__Lactobacillus_fermentum	0.101653
s__Actinomyces_naeslundii	s__Lactobacillus_helveticus	0.101653
s__Actinomyces_naeslundii	s__Lactobacillus_iners	0.101653
s__Actinomyces_naeslundii	s__Lactobacillus_jensenii	0.101653
s__Actinomyces_naeslundii	s__Lactobacillus_mucosae	0.101653
s__Actinomyces_naeslundii	s__Olsenella_profusa	0.101204
s__Actinomyces_naeslundii	s__Coprobacter_fastidiosus	0.100655
s__Alistipes_sp_An31A	s__Alistipes_timonensis	0.100553
s__Lactobacillus_casei_group	s__Lactobacillus_saerimneri	0.100382
s__Prevotella_sp_885	s__Prevotella_sp_CAG_732	0.100161
s__Coprobacter_secundus	s__Alistipes_obesi	0.0990162
s__Actinomyces_sp_oral_taxon_414	s__Actinomyces_sp_oral_taxon_448	0.0973494
s__Actinomyces_turicensis	s__Collinsella_intestinalis	0.0970975
s__Actinomyces_meyeri	s__Prevotella_buccae	0.0959002
s__Porphyromonas_sp_HMSC065F10	s__Staphylococcus_aureus	0.0957969
s__Actinomyces_johnsonii	s__Actinomyces_radicidentis	0.0952612
s__Eggerthella_sp_CAG_209	s__Lactobacillus_pentosus	0.0946274
s__Actinobaculum_massiliense	s__Collinsella_sp_An7	0.0939141
s__Alistipes_timonensis	s__Enterococcus_phoeniculicola	0.0931771
s__Actinomyces_sp_HMSC035G02	s__Alistipes_sp_58_9_plus	0.0926088
s__Bacteroides_sp_CAG_754	s__Enterococcus_canintestini	0.0925628
s__Prevotella_disiens	s__Enterococcus_faecium	0.0923458
s__Actinomyces_meyeri	s__Lactobacillus_paragasseri	0.0921424
s__Slackia_exigua	s__Candidatus_Gastranaerophilales_bacterium_HUM_10	0.0920363
s__Bifidobacterium_adolescentis	s__Enterococcus_canintestini	0.090901
s__Collinsella_stercoris	s__Collinsella_tanakaei	0.089737
s__Bacteroides_cellulosilyticus	s__Alistipes_putredinis	0.0893563
s__Scardovia_wiggsiae	s__Parabacteroides_goldsteinii	0.0884825
s__Slackia_exigua	s__Pedobacter_himalayensis	0.0882377
s__Paraprevotella_xylaniphila	s__Alistipes_obesi	0.0881607
s__Bacteroides_stercoris	s__Barnesiella_sp_An22	0.0870718
s__Arthrospira_platensis	s__Gemella_haemolysans	0.0851465
s__Bifidobacterium_animalis	s__Coprobacter_sp	0.0849795
s__Alloscardovia_omnicolens	s__Bifidobacterium_saeculare	0.0829385
s__Actinobaculum_sp_oral_taxon_183	s__Actinomyces_oris	0.0816339
s__Actinomyces_odontolyticus	s__Olsenella_profusa	0.0816339
s__Actinomyces_oris	s__Bifidobacterium_pullorum	0.0816339
s__Actinomyces_oris	s__Coprobacter_fastidiosus	0.0816339
s__Actinomyces_meyeri	s__Actinomyces_radicidentis	0.0816339
s__Actinomyces_sp_HPA0247	s__Butyricimonas_synergistica	0.0816339
s__Actinomyces_meyeri	s__Collinsella_sp_An7	0.0816339
s__Actinomyces_odontolyticus	s__Lactobacillus_sakei	0.0816339
s__Actinomyces_johnsonii	s__Prevotella_buccae	0.0816339
s__Paraeggerthella_hongkongensis	s__Lactobacillus_curvatus	0.0811926
s__Actinobaculum_massiliense	s__Actinomyces_radicidentis	0.080839
s__Actinomyces_odontolyticus	s__Actinomyces_radicidentis	0.0808386
s__Actinomyces_oris	s__Actinomyces_radicidentis	0.0808386
s__Actinomyces_radicidentis	s__Actinomyces_sp_HPA0247	0.0808386
s__Actinomyces_radicidentis	s__Actinomyces_sp_oral_taxon_170	0.0808386
s__Actinomyces_radicidentis	s__Actinomyces_sp_oral_taxon_180	0.0808386
s__Actinomyces_radicidentis	s__Bifidobacterium_breve	0.0808386
s__Actinomyces_radicidentis	s__Bifidobacterium_catenulatum	0.0808386
s__Actinomyces_radicidentis	s__Bifidobacterium_gallinarum	0.0808386
s__Actinomyces_radicidentis	s__Bifidobacterium_kashiwanohense	0.0808386
s__Actinomyces_radicidentis	s__Bifidobacterium_longum	0.0808386
s__Actinomyces_radicidentis	s__Corynebacterium_glutamicum	0.0808386
s__Actinomyces_radicidentis	s__Corynebacterium_matruchotii	0.0808386
s__Actinomyces_radicidentis	s__Pseudopropionibacterium_propionicum	0.0808386
s__Actinomyces_radicidentis	s__Atopobium_minutum	0.0808386
s__Actinomyces_radicidentis	s__Atopobium_parvulum	0.0808386
s__Actinomyces_radicidentis	s__Atopobium_vaginae	0.0808386
s__Actinomyces_radicidentis	s__Olsenella_uli	0.0808386
s__Actinomyces_radicidentis	s__Asaccharobacter_celatus	0.0808386
s__Actinomyces_radicidentis	s__Eggerthella_sinensis	0.0808386
s__Actinomyces_radicidentis	s__Eggerthella_sp_CAG_298	0.0808386
s__Actinomyces_radicidentis	s__Eggerthella_sp_YY7918	0.0808386
s__Actinomyces_radicidentis	s__Enteroscipio_rubneri	0.0808386
s__Actinomyces_radicidentis	s__Gordonibacter_sp_An232A	0.0808386
s__Actinomyces_radicidentis	s__Slackia_piriformis	0.0808386
s__Actinomyces_radicidentis	s__Bacteroides_finegoldii	0.0808386
s__Actinomyces_radicidentis	s__Bacteroides_fragilis	0.0808386
s__Actinomyces_radicidentis	s__Bacteroides_galacturonicus	0.0808386
s__Actinomyces_radicidentis	s__Bacteroides_massiliensis	0.0808386
s__Actinomyces_radicidentis	s__Bacteroides_nordii	0.0808386
s__Actinomyces_radicidentis	s__Bacteroides_salyersiae	0.0808386
s__Actinomyces_radicidentis	s__Bacteroides_sartorii	0.0808386
s__Actinomyces_radicidentis	s__Bacteroides_sp_CAG_530	0.0808386
s__Actinomyces_radicidentis	s__Bacteroides_sp_CAG_709	0.0808386
s__Actinomyces_radicidentis	s__Bacteroides_sp_D2	0.0808386
s__Actinomyces_radicidentis	s__Bacteroides_xylanisolvens	0.0808386
s__Actinomyces_radicidentis	s__Barnesiella_intestinihominis	0.0808386
s__Actinomyces_radicidentis	s__Butyricimonas_sp	0.0808386
s__Actinomyces_radicidentis	s__Butyricimonas_virosa	0.0808386
s__Actinomyces_radicidentis	s__Odoribacter_splanchnicus	0.0808386
s__Actinomyces_radicidentis	s__Prevotella_copri	0.0808386
s__Actinomyces_radicidentis	s__Prevotella_corporis	0.0808386
s__Actinomyces_radicidentis	s__Prevotella_sp_CAG_279	0.0808386
s__Actinomyces_radicidentis	s__Prevotella_sp_CAG_604	0.0808386
s__Actinomyces_radicidentis	s__Prevotella_sp_CAG_891	0.0808386
s__Actinomyces_radicidentis	s__Alistipes_finegoldii	0.0808386
s__Actinomyces_radicidentis	s__Parabacteroides_distasonis	0.0808386
s__Actinomyces_radicidentis	s__Parabacteroides_gordonii	0.0808386
s__Actinomyces_radicidentis	s__Parabacteroides_johnsonii	0.0808386
s__Actinomyces_radicidentis	s__Parabacteroides_merdae	0.0808386
s__Actinomyces_radicidentis	s__Parabacteroides_sp_CAG_409	0.0808386
s__Actinomyces_radicidentis	s__Chryseobacterium_bovis	0.0808386
s__Actinomyces_radicidentis	s__Carnobacterium_divergens	0.0808386
s__Actinomyces_radicidentis	s__Carnobacterium_maltaromaticum	0.0808386
s__Actinomyces_radicidentis	s__Enterococcus_avium	0.0808386
s__Actinomyces_radicidentis	s__Enterococcus_casseliflavus	0.0808386
s__Actinomyces_radicidentis	s__Enterococcus_thailandicus	0.0808386
s__Actinomyces_radicidentis	s__Lactobacillus_acidophilus	0.0808386
s__Actinomyces_radicidentis	s__Lactobacillus_amylovorus	0.0808386
s__Actinomyces_radicidentis	s__Lactobacillus_animalis	0.0808386
s__Actinomyces_radicidentis	s__Lactobacillus_fermentum	0.0808386
s__Actinomyces_radicidentis	s__Lactobacillus_helveticus	0.0808386
s__Actinomyces_radicidentis	s__Lactobacillus_iners	0.0808386
s__Actinomyces_radicidentis	s__Lactobacillus_jensenii	0.0808386
s__Actinomyces_radicidentis	s__Lactobacillus_mucosae	0.0808386
s__Actinomyces_naeslundii	s__Bacteroides_sp_CAG_443	0.0802297
s__Collinsella_tanakaei	s__Eggerthella_lenta	0.0779179
s__Actinomyces_meyeri	s__Candidatus_Gastranaerophilales_bacterium_HUM_11	0.0775572
s__Bifidobacterium_angulatum	s__Alistipes_indistinctus	0.0772195
s__Prevotella_sp_109	s__Alistipes_timonensis	0.0769662
s__Bifidobacterium_saeculare	s__Adlercreutzia_equolifaciens	0.0757511
s__Actinomyces_viscosus	s__Alloscardovia_omnicolens	0.0735188
s__Actinomyces_naeslundii	s__Actinomyces_sp_oral_taxon_181	0.0728691
s__Actinomyces_naeslundii	s__Bifidobacterium_pullorum	0.0728552
s__Bacteroides_caccae	s__Bacteroides_cellulosilyticus	0.0725987
s__Actinomyces_naeslundii	s__Butyricimonas_synergistica	0.07237
s__Bacteroides_stercoris	s__Porphyromonas_asaccharolytica	0.0716334
s__Porphyromonas_sp_HMSC065F10	s__Candidatus_Gastranaerophilales_bacterium_HUM_10	0.0715078
s__Actinomyces_sp_S6_Spd3	s__Prevotella_disiens	0.0713282
s__Prevotella_sp_CAG_732	s__Alistipes_timonensis	0.0684484
s__Parascardovia_denticolens	s__Prevotella_sp_885	0.0684155
s__Actinomyces_johnsonii	s__Candidatus_Gastranaerophilales_bacterium_HUM_11	0.068158
s__Coprobacter_secundus	s__Lactobacillus_delbrueckii	0.0679287
s__Barnesiella_viscericola	s__Alistipes_indistinctus	0.0647657
s__Actinomyces_odontolyticus	s__Prevotella_buccae	0.0645124
s__Actinomyces_sp_HPA0247	s__Bifidobacterium_pullorum	0.064063
s__Actinomyces_sp_oral_taxon_170	s__Butyricimonas_synergistica	0.064063
s__Actinomyces_johnsonii	s__Lactobacillus_equicursoris	0.064063
s__Actinomyces_oris	s__Bacteroides_sp_CAG_443	0.064063
s__Actinomyces_oris	s__Prevotella_buccae	0.064063
s__Actinomyces_odontolyticus	s__Actinomyces_sp_oral_taxon_180	0.064063
s__Actinomyces_oris	s__Actinomyces_sp_oral_taxon_180	0.064063
s__Actinomyces_sp_HPA0247	s__Actinomyces_sp_oral_taxon_180	0.064063
s__Actinomyces_sp_oral_taxon_170	s__Actinomyces_sp_oral_taxon_180	0.064063
s__Actinomyces_sp_oral_taxon_170	s__Bifidobacterium_breve	0.064063
s__Actinomyces_sp_oral_taxon_170	s__Bifidobacterium_catenulatum	0.064063
s__Actinomyces_sp_oral_taxon_170	s__Bifidobacterium_gallinarum	0.064063
s__Actinomyces_sp_oral_taxon_170	s__Bifidobacterium_kashiwanohense	0.064063
s__Actinomyces_sp_oral_taxon_170	s__Bifidobacterium_longum	0.064063
s__Actinomyces_sp_oral_taxon_170	s__Corynebacterium_glutamicum	0.064063
s__Actinomyces_sp_oral_taxon_170	s__Corynebacterium_matruchotii	0.064063
s__Actinomyces_sp_oral_taxon_170	s__Pseudopropionibacterium_propionicum	0.064063
s__Actinomyces_sp_oral_taxon_170	s__Atopobium_minutum	0.064063
s__Actinomyces_sp_oral_taxon_170	s__Atopobium_parvulum	0.064063
s__Actinomyces_sp_oral_taxon_170	s__Atopobium_vaginae	0.064063
s__Actinomyces_sp_oral_taxon_170	s__Olsenella_uli	0.064063
s__Actinomyces_sp_oral_taxon_170	s__Asaccharobacter_celatus	0.064063
s__Actinomyces_sp_oral_taxon_170	s__Eggerthella_sinensis	0.064063
s__Actinomyces_sp_oral_taxon_170	s__Eggerthella_sp_CAG_298	0.064063
s__Actinomyces_sp_oral_taxon_170	s__Eggerthella_sp_YY7918	0.064063
s__Actinomyces_sp_oral_taxon_170	s__Enteroscipio_rubneri	0.064063
s__Actinomyces_sp_oral_taxon_170	s__Gordonibacter_sp_An232A	0.064063
s__Actinomyces_sp_oral_taxon_170	s__Slackia_piriformis	0.064063
s__Actinomyces_sp_oral_taxon_170	s__Bacteroides_finegoldii	0.064063
s__Actinomyces_sp_oral_taxon_170	s__Bacteroides_fragilis	0.064063
s__Actinomyces_sp_oral_taxon_170	s__Bacteroides_galacturonicus	0.064063
s__Actinomyces_sp_oral_taxon_170	s__Bacteroides_massiliensis	0.064063
s__Actinomyces_sp_oral_taxon_170	s__Bacteroides_nordii	0.064063
s__Actinomyces_sp_oral_taxon_170	s__Bacteroides_salyersiae	0.064063
s__Actinomyces_sp_oral_taxon_170	s__Bacteroides_sartorii	0.064063
s__Actinomyces_sp_oral_taxon_170	s__Bacteroides_sp_CAG_530	0.064063
s__Actinomyces_sp_oral_taxon_170	s__Bacteroides_sp_CAG_709	0.064063
s__Actinomyces_sp_oral_taxon_170	s__Bacteroides_sp_D2	0.064063
s__Actinomyces_sp_oral_taxon_170	s__Bacteroides_xylanisolvens	0.064063
s__Actinomyces_sp_oral_taxon_170	s__Barnesiella_intestinihominis	0.064063
s__Actinomyces_sp_oral_taxon_170	s__Butyricimonas_sp	0.064063
s__Actinomyces_sp_oral_taxon_170	s__Butyricimonas_virosa	0.064063
s__Actinomyces_sp_oral_taxon_170	s__Odoribacter_splanchnicus	0.064063
s__Actinomyces_sp_oral_taxon_170	s__Prevotella_copri	0.064063
s__Actinomyces_sp_oral_taxon_170	s__Prevotella_corporis	0.064063
s__Actinomyces_sp_oral_taxon_170	s__Prevotella_sp_CAG_279	0.064063
s__Actinomyces_sp_oral_taxon_170	s__Prevotella_sp_CAG_604	0.064063
s__Actinomyces_sp_oral_taxon_170	s__Prevotella_sp_CAG_891	0.064063
s__Actinomyces_sp_oral_taxon_170	s__Alistipes_finegoldii	0.064063
s__Actinomyces_sp_oral_taxon_170	s__Parabacteroides_distasonis	0.064063
s__Actinomyces_sp_oral_taxon_170	s__Parabacteroides_gordonii	0.064063
s__Actinomyces_sp_oral_taxon_170	s__Parabacteroides_johnsonii	0.064063
s__Actinomyces_sp_oral_taxon_170	s__Parabacteroides_merdae	0.064063
s__Actinomyces_sp_oral_taxon_170	s__Parabacteroides_sp_CAG_409	0.064063
s__Actinomyces_sp_oral_taxon_170	s__Chryseobacterium_bovis	0.064063
s__Actinomyces_sp_oral_taxon_170	s__Carnobacterium_divergens	0.064063
s__Actinomyces_sp_oral_taxon_170	s__Carnobacterium_maltaromaticum	0.064063
s__Actinomyces_sp_oral_taxon_170	s__Enterococcus_avium	0.064063
s__Actinomyces_sp_oral_taxon_170	s__Enterococcus_casseliflavus	0.064063
s__Actinomyces_sp_oral_taxon_170	s__Enterococcus_thailandicus	0.064063
s__Actinomyces_sp_oral_taxon_170	s__Lactobacillus_acidophilus	0.064063
s__Actinomyces_sp_oral_taxon_170	s__Lactobacillus_amylovorus	0.064063
s__Actinomyces_sp_oral_taxon_170	s__Lactobacillus_animalis	0.064063
s__Actinomyces_sp_oral_taxon_170	s__Lactobacillus_fermentum	0.064063
s__Actinomyces_sp_oral_taxon_170	s__Lactobacillus_helveticus	0.064063
s__Actinomyces_sp_oral_taxon_170	s__Lactobacillus_iners	0.064063
s__Actinomyces_sp_oral_taxon_170	s__Lactobacillus_jensenii	0.064063
s__Actinomyces_sp_oral_taxon_170	s__Lactobacillus_mucosae	0.064063
s__Actinomyces_meyeri	s__Collinsella_aerofaciens	0.064063
s__Actinomyces_radicidentis	s__Lactobacillus_sakei	0.0635373
s__Actinomyces_radicidentis	s__Olsenella_profusa	0.0634086
s__Actinomyces_radicidentis	s__Coprobacter_fastidiosus	0.0633231
s__Actinobaculum_massiliense	s__Candidatus_Gastranaerophilales_bacterium_HUM_11	0.0629449
s__Collinsella_tanakaei	s__Alistipes_sp_An31A	0.062681
s__Atopobium_rimae	s__Bacteroides_sp_CAG_754	0.061924
s__Actinomyces_odontolyticus	s__Actinomyces_sp_oral_taxon_181	0.0619032
s__Actinomyces_johnsonii	s__Collinsella_aerofaciens	0.0615
s__Eggerthella_lenta	s__Alistipes_indistinctus	0.0610326
s__Actinomyces_naeslundii	s__Collinsella_sp_An7	0.0608934
s__Bifidobacterium_angulatum	s__Prevotella_sp_CAG_617	0.0598016
s__Actinomyces_oris	s__Actinomyces_sp_oral_taxon_181	0.0596881
s__Actinomyces_naeslundii	s__Actinomyces_radicidentis	0.0592948
s__Actinomyces_sp_oral_taxon_448	s__Alistipes_sp_An31A	0.0592307
s__Bacteroides_uniformis	s__Enterococcus_canintestini	0.0586129
s__Bacteroides_sp_CAG_927	s__Bacteroides_uniformis	0.058315
s__Bacteroides_sp_CAG_661	s__Candidatus_Gastranaerophilales_bacterium_HUM_21	0.0576067
s__Actinobaculum_sp_oral_taxon_183	s__Actinomyces_odontolyticus	0.0573343
s__Propionibacterium_freudenreichii	s__Bacteroides_stercoris	0.0572364
s__Varibaculum_cambriense	s__Bifidobacterium_angulatum	0.0569584
s__Slackia_exigua	s__Bacteroides_coprocola	0.0564358
s__Actinomyces_sp_oral_taxon_448	s__Slackia_isoflavoniconvertens	0.0561496
s__Bifidobacterium_bifidum	s__Prevotella_disiens	0.0544126
s__Propionibacterium_freudenreichii	s__Prevotella_sp_CAG_1031	0.054382
s__Actinomyces_georgiae	s__Actinomyces_sp_HMSC035G02	0.0539719
s__Actinomyces_radicidentis	s__Actinomyces_sp_oral_taxon_181	0.0533401
s__Prevotella_sp_109	s__Alistipes_obesi	0.0529633
s__Alistipes_sp_CHKCI003	s__Enterococcus_faecium	0.0510405
s__Actinomyces_viscosus	s__Bifidobacterium_bifidum	0.0483959
s__Actinomyces_odontolyticus	s__Lactobacillus_paragasseri	0.0483461
s__Actinomyces_hongkongensis	s__Bifidobacterium_pseudocatenulatum	0.0482454
s__Bacteroides_caccae	s__Prevotella_sp_CAG_732	0.0450873
s__Bifidobacterium_scardovii	s__Bacteroides_sp_CAG_754	0.0446181
s__Collinsella_massiliensis	s__Adlercreutzia_equolifaciens	0.0443664
s__Bacteroides_ovatus	s__Paraprevotella_xylaniphila	0.0435775
s__Actinobaculum_massiliense	s__Lactobacillus_equicursoris	0.0431294
s__Actinomyces_johnsonii	s__Lactobacillus_kullabergensis	0.0423579
s__Lactobacillus_equicursoris	s__Lactobacillus_paragasseri	0.041504
s__Bifidobacterium_dentium	s__Alistipes_sp_CAG_268	0.0412486
s__Actinomyces_viscosus	s__Gemella_morbillorum	0.0411041
s__Bifidobacterium_pseudocatenulatum	s__Lactobacillus_ruminis	0.0403633
s__Bacteroides_sp_CAG_770	s__Alistipes_timonensis	0.0398184
s__Prevotella_disiens	s__Alistipes_indistinctus	0.0397274
s__Actinomyces_naeslundii	s__Prevotella_buccae	0.0395127
s__Bifidobacterium_scardovii	s__Prevotella_sp_CAG_732	0.0382426
s__Bacteroides_sp_CAG_875	s__Alistipes_sp_CAG_268	0.0371308
s__Gordonibacter_pamelaeae	s__Lactobacillus_gasseri	0.0368152
s__Bifidobacterium_scardovii	s__Alistipes_timonensis	0.0367967
s__Gordonibacter_urolithinfaciens	s__Candidatus_Saccharibacteria_oral_taxon_TM7x	0.0361577
s__Alistipes_sp_58_9_plus	s__Lactobacillus_kalixensis	0.0359446
s__Bacteroides_uniformis	s__Lactobacillus_agilis	0.0350078
s__Actinomyces_naeslundii	s__Lactobacillus_paragasseri	0.0334785
s__Bifidobacterium_saeculare	s__Enterococcus_gallinarum	0.0326415
s__Bacteroides_ovatus	s__Pedobacter_himalayensis	0.0323791
s__Actinobaculum_sp_oral_taxon_183	s__Bifidobacterium_breve	0.0320414
s__Actinobaculum_sp_oral_taxon_183	s__Actinomyces_radicidentis	0.0320223
s__Candidatus_Gastranaerophilales_bacterium	s__Abiotrophia_defectiva	0.0316995
s__Actinomyces_odontolyticus	s__Bifidobacterium_pullorum	0.0311708
s__Paraprevotella_xylaniphila	s__Lactobacillus_agilis	0.0309419
s__Alloscardovia_omnicolens	s__Gemella_haemolysans	0.0302461
s__Candidatus_Gastranaerophilales_bacterium_HUM_10	s__Lactobacillus_curvatus	0.0291337
s__Corynebacterium_amycolatum	s__Alistipes_sp_CAG_268	0.0290161
s__Bacteroides_uniformis	s__Alistipes_sp_An31A	0.0280143
s__Rothia_dentocariosa	s__Alistipes_obesi	0.0273448
s__Enterorhabdus_caecimuris	s__Abiotrophia_sp_HMSC24B09	0.0271682
s__Prevotella_timonensis	s__Enterococcus_faecium	0.0268155
s__Actinomyces_oris	s__Lactobacillus_paragasseri	0.0231124
s__Paraprevotella_xylaniphila	s__Prevotella_stercorea	0.0226448
s__Barnesiella_sp_An22	s__Lactobacillus_agilis	0.0221659
s__Actinomyces_odontolyticus	s__Butyricimonas_synergistica	0.0217053
s__Actinomyces_sp_ICM47	s__Enorma_massiliensis	0.0214188
s__Actinomyces_turicensis	s__Gardnerella_vaginalis	0.0212178
s__Bifidobacterium_dentium	s__Prevotella_denticola	0.0209344
s__Prevotella_denticola	s__Lactobacillus_delbrueckii	0.0208801
s__Bacteroides_sp_CAG_545	s__Alistipes_obesi	0.0206699
s__Bacteroides_caccae	s__Bacteroides_uniformis	0.0203927
s__Slackia_isoflavoniconvertens	s__Prevotella_sp_885	0.0184828
s__Bacteroides_coprocola	s__Lactobacillus_pontis	0.018194
s__Rothia_mucilaginosa	s__Candidatus_Gastranaerophilales_bacterium_HUM_10	0.0180075
s__Gordonibacter_urolithinfaciens	s__Prevotella_sp_CAG_1031	0.0168124
s__Bacteroides_vulgatus	s__Candidatus_Gastranaerophilales_bacterium	0.0167947
s__Actinobaculum_massiliense	s__Actinobaculum_sp_oral_taxon_183	0.0165694
s__Corynebacterium_durum	s__Enterococcus_raffinosus	0.0164709
s__Actinomyces_viscosus	s__Staphylococcus_epidermidis	0.0164222
s__Candidatus_Melainabacteria_bacterium_35_41	s__Lactobacillus_delbrueckii	0.0153511
s__Enterorhabdus_caecimuris	s__Bacteroides_clarus	0.0148969
s__Porphyromonas_uenonis	s__Lactobacillus_ruminis	0.0148514
s__Bifidobacterium_pullorum	s__Butyricimonas_synergistica	0.0145675
s__Alistipes_sp_An31A	s__Enterococcus_canintestini	0.0142979
s__Paraprevotella_xylaniphila	s__Prevotella_sp_109	0.0141324
s__Prevotella_sp_885	s__Alistipes_indistinctus	0.0140665
s__Bacteroides_faecis	s__Enterococcus_gallinarum	0.0121891
s__Actinomyces_johnsonii	s__Bacteroides_sp_CAG_443	0.0107525
s__Actinomyces_sp_oral_taxon_170	s__Actinomyces_sp_oral_taxon_181	0.0107241
s__Enorma_massiliensis	s__Bacillus_coagulans	0.0104458
s__Atopobium_deltae	s__Collinsella_sp	0.0102744
s__Alistipes_sp_58_9_plus	s__Lactobacillus_agilis	0.00995242
s__Bacteroides_sp_CAG_875	s__Barnesiella_sp_An22	0.00787654
s__Butyricimonas_synergistica	s__Candidatus_Gastranaerophilales_bacterium_HUM_11	0.00713294
s__Porphyromonas_sp_HMSC065F10	s__Lactobacillus_kalixensis	0.00639894
s__Candidatus_Gastranaerophilales_bacterium_HUM_11	s__Lactobacillus_sakei	0.00590468
s__Prevotella_buccae	s__Lactobacillus_paragasseri	0.00588774
s__Bacteroides_eggerthii	s__Bacteroides_sp_CAG_661	0.00525797
s__Rothia_dentocariosa	s__Lactobacillus_delbrueckii	0.0050057
s__Enterorhabdus_caecimuris	s__Candidatus_Gastranaerophilales_bacterium_HUM_21	0.00409322
s__Actinomyces_odontolyticus	s__Coprobacter_fastidiosus	0.00337155
s__Actinomyces_odontolyticus	s__Collinsella_sp_An7	0.00317128
s__Paraprevotella_xylaniphila	s__Lactobacillus_crispatus	0.00285128
s__Actinomyces_oris	s__Olsenella_profusa	0.00282319
s__Alistipes_timonensis	s__Enterococcus_canintestini	0.00270037
s__Alloscardovia_omnicolens	s__Collinsella_intestinalis	0.00240132
s__Actinomyces_odontolyticus	s__Actinomyces_oris	0.00237351
s__Actinomyces_odontolyticus	s__Actinomyces_sp_HPA0247	0.00237351
s__Actinomyces_odontolyticus	s__Actinomyces_sp_oral_taxon_170	0.00237351
s__Actinomyces_odontolyticus	s__Bifidobacterium_breve	0.00237351
s__Actinomyces_odontolyticus	s__Bifidobacterium_catenulatum	0.00237351
s__Actinomyces_odontolyticus	s__Bifidobacterium_gallinarum	0.00237351
s__Actinomyces_odontolyticus	s__Bifidobacterium_kashiwanohense	0.00237351
s__Actinomyces_odontolyticus	s__Bifidobacterium_longum	0.00237351
s__Actinomyces_odontolyticus	s__Corynebacterium_glutamicum	0.00237351
s__Actinomyces_odontolyticus	s__Corynebacterium_matruchotii	0.00237351
s__Actinomyces_odontolyticus	s__Pseudopropionibacterium_propionicum	0.00237351
s__Actinomyces_odontolyticus	s__Atopobium_minutum	0.00237351
s__Actinomyces_odontolyticus	s__Atopobium_parvulum	0.00237351
s__Actinomyces_odontolyticus	s__Atopobium_vaginae	0.00237351
s__Actinomyces_odontolyticus	s__Olsenella_uli	0.00237351
s__Actinomyces_odontolyticus	s__Asaccharobacter_celatus	0.00237351
s__Actinomyces_odontolyticus	s__Eggerthella_sinensis	0.00237351
s__Actinomyces_odontolyticus	s__Eggerthella_sp_CAG_298	0.00237351
s__Actinomyces_odontolyticus	s__Eggerthella_sp_YY7918	0.00237351
s__Actinomyces_odontolyticus	s__Enteroscipio_rubneri	0.00237351
s__Actinomyces_odontolyticus	s__Gordonibacter_sp_An232A	0.00237351
s__Actinomyces_odontolyticus	s__Slackia_piriformis	0.00237351
s__Actinomyces_odontolyticus	s__Bacteroides_finegoldii	0.00237351
s__Actinomyces_odontolyticus	s__Bacteroides_fragilis	0.00237351
s__Actinomyces_odontolyticus	s__Bacteroides_galacturonicus	0.00237351
s__Actinomyces_odontolyticus	s__Bacteroides_massiliensis	0.00237351
s__Actinomyces_odontolyticus	s__Bacteroides_nordii	0.00237351
s__Actinomyces_odontolyticus	s__Bacteroides_salyersiae	0.00237351
s__Actinomyces_odontolyticus	s__Bacteroides_sartorii	0.00237351
s__Actinomyces_odontolyticus	s__Bacteroides_sp_CAG_530	0.00237351
s__Actinomyces_odontolyticus	s__Bacteroides_sp_CAG_709	0.00237351
s__Actinomyces_odontolyticus	s__Bacteroides_sp_D2	0.00237351
s__Actinomyces_odontolyticus	s__Bacteroides_xylanisolvens	0.00237351
s__Actinomyces_odontolyticus	s__Barnesiella_intestinihominis	0.00237351
s__Actinomyces_odontolyticus	s__Butyricimonas_sp	0.00237351
s__Actinomyces_odontolyticus	s__Butyricimonas_virosa	0.00237351
s__Actinomyces_odontolyticus	s__Odoribacter_splanchnicus	0.00237351
s__Actinomyces_odontolyticus	s__Prevotella_copri	0.00237351
s__Actinomyces_odontolyticus	s__Prevotella_corporis	0.00237351
s__Actinomyces_odontolyticus	s__Prevotella_sp_CAG_279	0.00237351
s__Actinomyces_odontolyticus	s__Prevotella_sp_CAG_604	0.00237351
s__Actinomyces_odontolyticus	s__Prevotella_sp_CAG_891	0.00237351
s__Actinomyces_odontolyticus	s__Alistipes_finegoldii	0.00237351
s__Actinomyces_odontolyticus	s__Parabacteroides_distasonis	0.00237351
s__Actinomyces_odontolyticus	s__Parabacteroides_gordonii	0.00237351
s__Actinomyces_odontolyticus	s__Parabacteroides_johnsonii	0.00237351
s__Actinomyces_odontolyticus	s__Parabacteroides_merdae	0.00237351
s__Actinomyces_odontolyticus	s__Parabacteroides_sp_CAG_409	0.00237351
s__Actinomyces_odontolyticus	s__Chryseobacterium_bovis	0.00237351
s__Actinomyces_odontolyticus	s__Carnobacterium_divergens	0.00237351
s__Actinomyces_odontolyticus	s__Carnobacterium_maltaromaticum	0.00237351
s__Actinomyces_odontolyticus	s__Enterococcus_avium	0.00237351
s__Actinomyces_odontolyticus	s__Enterococcus_casseliflavus	0.00237351
s__Actinomyces_odontolyticus	s__Enterococcus_thailandicus	0.00237351
s__Actinomyces_odontolyticus	s__Lactobacillus_acidophilus	0.00237351
s__Actinomyces_odontolyticus	s__Lactobacillus_amylovorus	0.00237351
s__Actinomyces_odontolyticus	s__Lactobacillus_animalis	0.00237351
s__Actinomyces_odontolyticus	s__Lactobacillus_fermentum	0.00237351
s__Actinomyces_odontolyticus	s__Lactobacillus_helveticus	0.00237351
s__Actinomyces_odontolyticus	s__Lactobacillus_iners	0.00237351
s__Actinomyces_odontolyticus	s__Lactobacillus_jensenii	0.00237351
s__Actinomyces_odontolyticus	s__Lactobacillus_mucosae	0.00237351
s__Actinomyces_oris	s__Lactobacillus_sakei	0.00231793
s__Corynebacterium_durum	s__Alistipes_putredinis	0.0021234
s__Lawsonella_clevelandensis	s__Bacteroides_sp_CAG_770	0.00197731
s__Eggerthella_lenta	s__Prevotella_sp_885	0.00172413
s__Gordonibacter_urolithinfaciens	s__Prevotella_sp_CAG_873	0.0015463
s__Actinomyces_odontolyticus	s__Bacteroides_sp_CAG_443	0.00140635
s__Actinomyces_johnsonii	s__Lactobacillus_paragasseri	0.000858076
s__Actinomyces_sp_oral_taxon_170	s__Coprobacter_fastidiosus	0.000741316
s__Actinomyces_sp_HPA0247	s__Olsenella_profusa	0.000655787
s__Actinomyces_sp_oral_taxon_170	s__Bifidobacterium_pullorum	0.000618951
s__Actinomyces_sp_oral_taxon_180	s__Bifidobacterium_pullorum	0.000618951
s__Bifidobacterium_breve	s__Bifidobacterium_pullorum	0.000618951
s__Bifidobacterium_catenulatum	s__Bifidobacterium_pullorum	0.000618951
s__Bifidobacterium_gallinarum	s__Bifidobacterium_pullorum	0.000618951
s__Bifidobacterium_kashiwanohense	s__Bifidobacterium_pullorum	0.000618951
s__Bifidobacterium_longum	s__Bifidobacterium_pullorum	0.000618951
s__Bifidobacterium_pullorum	s__Corynebacterium_glutamicum	0.000618951
s__Bifidobacterium_pullorum	s__Corynebacterium_matruchotii	0.000618951
s__Bifidobacterium_pullorum	s__Pseudopropionibacterium_propionicum	0.000618951
s__Bifidobacterium_pullorum	s__Atopobium_minutum	0.000618951
s__Bifidobacterium_pullorum	s__Atopobium_parvulum	0.000618951
s__Bifidobacterium_pullorum	s__Atopobium_vaginae	0.000618951
s__Bifidobacterium_pullorum	s__Olsenella_uli	0.000618951
s__Bifidobacterium_pullorum	s__Asaccharobacter_celatus	0.000618951
s__Bifidobacterium_pullorum	s__Eggerthella_sinensis	0.000618951
s__Bifidobacterium_pullorum	s__Eggerthella_sp_CAG_298	0.000618951
s__Bifidobacterium_pullorum	s__Eggerthella_sp_YY7918	0.000618951
s__Bifidobacterium_pullorum	s__Enteroscipio_rubneri	0.000618951
s__Bifidobacterium_pullorum	s__Gordonibacter_sp_An232A	0.000618951
s__Bifidobacterium_pullorum	s__Slackia_piriformis	0.000618951
s__Bifidobacterium_pullorum	s__Bacteroides_finegoldii	0.000618951
s__Bifidobacterium_pullorum	s__Bacteroides_fragilis	0.000618951
s__Bifidobacterium_pullorum	s__Bacteroides_galacturonicus	0.000618951
s__Bifidobacterium_pullorum	s__Bacteroides_massiliensis	0.000618951
s__Bifidobacterium_pullorum	s__Bacteroides_nordii	0.000618951
s__Bifidobacterium_pullorum	s__Bacteroides_salyersiae	0.000618951
s__Bifidobacterium_pullorum	s__Bacteroides_sartorii	0.000618951
s__Bifidobacterium_pullorum	s__Bacteroides_sp_CAG_530	0.000618951
s__Bifidobacterium_pullorum	s__Bacteroides_sp_CAG_709	0.000618951
s__Bifidobacterium_pullorum	s__Bacteroides_sp_D2	0.000618951
s__Bifidobacterium_pullorum	s__Bacteroides_xylanisolvens	0.000618951
s__Bifidobacterium_pullorum	s__Barnesiella_intestinihominis	0.000618951
s__Bifidobacterium_pullorum	s__Butyricimonas_sp	0.000618951
s__Bifidobacterium_pullorum	s__Butyricimonas_virosa	0.000618951
s__Bifidobacterium_pullorum	s__Odoribacter_splanchnicus	0.000618951
s__Bifidobacterium_pullorum	s__Prevotella_copri	0.000618951
s__Bifidobacterium_pullorum	s__Prevotella_corporis	0.000618951
s__Bifidobacterium_pullorum	s__Prevotella_sp_CAG_279	0.000618951
s__Bifidobacterium_pullorum	s__Prevotella_sp_CAG_604	0.000618951
s__Bifidobacterium_pullorum	s__Prevotella_sp_CAG_891	0.000618951
s__Bifidobacterium_pullorum	s__Alistipes_finegoldii	0.000618951
s__Bifidobacterium_pullorum	s__Parabacteroides_distasonis	0.000618951
s__Bifidobacterium_pullorum	s__Parabacteroides_gordonii	0.000618951
s__Bifidobacterium_pullorum	s__Parabacteroides_johnsonii	0.000618951
s__Bifidobacterium_pullorum	s__Parabacteroides_merdae	0.000618951
s__Bifidobacterium_pullorum	s__Parabacteroides_sp_CAG_409	0.000618951
s__Bifidobacterium_pullorum	s__Chryseobacterium_bovis	0.000618951
s__Bifidobacterium_pullorum	s__Carnobacterium_divergens	0.000618951
s__Bifidobacterium_pullorum	s__Carnobacterium_maltaromaticum	0.000618951
s__Bifidobacterium_pullorum	s__Enterococcus_avium	0.000618951
s__Bifidobacterium_pullorum	s__Enterococcus_casseliflavus	0.000618951
s__Bifidobacterium_pullorum	s__Enterococcus_thailandicus	0.000618951
s__Bifidobacterium_pullorum	s__Lactobacillus_acidophilus	0.000618951
s__Bifidobacterium_pullorum	s__Lactobacillus_amylovorus	0.000618951
s__Bifidobacterium_pullorum	s__Lactobacillus_animalis	0.000618951
s__Bifidobacterium_pullorum	s__Lactobacillus_fermentum	0.000618951
s__Bifidobacterium_pullorum	s__Lactobacillus_helveticus	0.000618951
s__Bifidobacterium_pullorum	s__Lactobacillus_iners	0.000618951
s__Bifidobacterium_pullorum	s__Lactobacillus_jensenii	0.000618951
s__Bifidobacterium_pullorum	s__Lactobacillus_mucosae	0.000618951
s__Enterococcus_durans	s__Lactobacillus_paragasseri	0.000574486
s__Actinomyces_sp_HPA0247	s__Lactobacillus_sakei	0.000527162
s__Actinobaculum_massiliense	s__Bacteroides_sp_CAG_443	0.000360461
s__Actinobaculum_sp_oral_taxon_183	s__Actinomyces_johnsonii	0.000250667
s__Actinomyces_radicidentis	s__Candidatus_Gastranaerophilales_bacterium_HUM_11	0.000121009
s__Actinomyces_oris	s__Actinomyces_sp_oral_taxon_170	0.000115647
s__Actinomyces_sp_HPA0247	s__Actinomyces_sp_oral_taxon_170	0.000115647
s__Actinomyces_sp_HPA0247	s__Bifidobacterium_breve	0.000115647
s__Actinomyces_sp_HPA0247	s__Bifidobacterium_catenulatum	0.000115647
s__Actinomyces_sp_HPA0247	s__Bifidobacterium_gallinarum	0.000115647
s__Actinomyces_sp_HPA0247	s__Bifidobacterium_kashiwanohense	0.000115647
s__Actinomyces_sp_HPA0247	s__Bifidobacterium_longum	0.000115647
s__Actinomyces_sp_HPA0247	s__Corynebacterium_glutamicum	0.000115647
s__Actinomyces_sp_HPA0247	s__Corynebacterium_matruchotii	0.000115647
s__Actinomyces_sp_HPA0247	s__Pseudopropionibacterium_propionicum	0.000115647
s__Actinomyces_sp_HPA0247	s__Atopobium_minutum	0.000115647
s__Actinomyces_sp_HPA0247	s__Atopobium_parvulum	0.000115647
s__Actinomyces_sp_HPA0247	s__Atopobium_vaginae	0.000115647
s__Actinomyces_sp_HPA0247	s__Olsenella_uli	0.000115647
s__Actinomyces_sp_HPA0247	s__Asaccharobacter_celatus	0.000115647
s__Actinomyces_sp_HPA0247	s__Eggerthella_sinensis	0.000115647
s__Actinomyces_sp_HPA0247	s__Eggerthella_sp_CAG_298	0.000115647
s__Actinomyces_sp_HPA0247	s__Eggerthella_sp_YY7918	0.000115647
s__Actinomyces_sp_HPA0247	s__Enteroscipio_rubneri	0.000115647
s__Actinomyces_sp_HPA0247	s__Gordonibacter_sp_An232A	0.000115647
s__Actinomyces_sp_HPA0247	s__Slackia_piriformis	0.000115647
s__Actinomyces_sp_HPA0247	s__Bacteroides_finegoldii	0.000115647
s__Actinomyces_sp_HPA0247	s__Bacteroides_fragilis	0.000115647
s__Actinomyces_sp_HPA0247	s__Bacteroides_galacturonicus	0.000115647
s__Actinomyces_sp_HPA0247	s__Bacteroides_massiliensis	0.000115647
s__Actinomyces_sp_HPA0247	s__Bacteroides_nordii	0.000115647
s__Actinomyces_sp_HPA0247	s__Bacteroides_salyersiae	0.000115647
s__Actinomyces_sp_HPA0247	s__Bacteroides_sartorii	0.000115647
s__Actinomyces_sp_HPA0247	s__Bacteroides_sp_CAG_530	0.000115647
s__Actinomyces_sp_HPA0247	s__Bacteroides_sp_CAG_709	0.000115647
s__Actinomyces_sp_HPA0247	s__Bacteroides_sp_D2	0.000115647
s__Actinomyces_sp_HPA0247	s__Bacteroides_xylanisolvens	0.000115647
s__Actinomyces_sp_HPA0247	s__Barnesiella_intestinihominis	0.000115647
s__Actinomyces_sp_HPA0247	s__Butyricimonas_sp	0.000115647
s__Actinomyces_sp_HPA0247	s__Butyricimonas_virosa	0.000115647
s__Actinomyces_sp_HPA0247	s__Odoribacter_splanchnicus	0.000115647
s__Actinomyces_sp_HPA0247	s__Prevotella_copri	0.000115647
s__Actinomyces_sp_HPA0247	s__Prevotella_corporis	0.000115647
s__Actinomyces_sp_HPA0247	s__Prevotella_sp_CAG_279	0.000115647
s__Actinomyces_sp_HPA0247	s__Prevotella_sp_CAG_604	0.000115647
s__Actinomyces_sp_HPA0247	s__Prevotella_sp_CAG_891	0.000115647
s__Actinomyces_sp_HPA0247	s__Alistipes_finegoldii	0.000115647
s__Actinomyces_sp_HPA0247	s__Parabacteroides_distasonis	0.000115647
s__Actinomyces_sp_HPA0247	s__Parabacteroides_gordonii	0.000115647
s__Actinomyces_sp_HPA0247	s__Parabacteroides_johnsonii	0.000115647
s__Actinomyces_sp_HPA0247	s__Parabacteroides_merdae	0.000115647
s__Actinomyces_sp_HPA0247	s__Parabacteroides_sp_CAG_409	0.000115647
s__Actinomyces_sp_HPA0247	s__Chryseobacterium_bovis	0.000115647
s__Actinomyces_sp_HPA0247	s__Carnobacterium_divergens	0.000115647
s__Actinomyces_sp_HPA0247	s__Carnobacterium_maltaromaticum	0.000115647
s__Actinomyces_sp_HPA0247	s__Enterococcus_avium	0.000115647
s__Actinomyces_sp_HPA0247	s__Enterococcus_casseliflavus	0.000115647
s__Actinomyces_sp_HPA0247	s__Enterococcus_thailandicus	0.000115647
s__Actinomyces_sp_HPA0247	s__Lactobacillus_acidophilus	0.000115647
s__Actinomyces_sp_HPA0247	s__Lactobacillus_amylovorus	0.000115647
s__Actinomyces_sp_HPA0247	s__Lactobacillus_animalis	0.000115647
s__Actinomyces_sp_HPA0247	s__Lactobacillus_fermentum	0.000115647
s__Actinomyces_sp_HPA0247	s__Lactobacillus_helveticus	0.000115647
s__Actinomyces_sp_HPA0247	s__Lactobacillus_iners	0.000115647
s__Actinomyces_sp_HPA0247	s__Lactobacillus_jensenii	0.000115647
s__Actinomyces_sp_HPA0247	s__Lactobacillus_mucosae	0.000115647
s__Bifidobacterium_pullorum	s__Candidatus_Gastranaerophilales_bacterium_HUM_11	8.68136e-05
s__Actinobaculum_sp_oral_taxon_183	s__Actinomyces_sp_oral_taxon_170	5.71765e-15
s__Actinomyces_johnsonii	s__Actinomyces_sp_oral_taxon_181	5.66214e-15
s__Actinobaculum_sp_oral_taxon_183	s__Actinomyces_meyeri	3.60822e-15
s__Actinomyces_oris	s__Actinomyces_sp_HPA0247	3.38618e-15
s__Actinomyces_oris	s__Bifidobacterium_breve	3.38618e-15
s__Actinomyces_oris	s__Bifidobacterium_catenulatum	3.38618e-15
s__Actinomyces_oris	s__Bifidobacterium_gallinarum	3.38618e-15
s__Actinomyces_oris	s__Bifidobacterium_kashiwanohense	3.38618e-15
s__Actinomyces_oris	s__Bifidobacterium_longum	3.38618e-15
s__Actinomyces_oris	s__Corynebacterium_glutamicum	3.38618e-15
s__Actinomyces_oris	s__Corynebacterium_matruchotii	3.38618e-15
s__Actinomyces_oris	s__Pseudopropionibacterium_propionicum	3.38618e-15
s__Actinomyces_oris	s__Atopobium_minutum	3.38618e-15
s__Actinomyces_oris	s__Atopobium_parvulum	3.38618e-15
s__Actinomyces_oris	s__Atopobium_vaginae	3.38618e-15
s__Actinomyces_oris	s__Olsenella_uli	3.38618e-15
s__Actinomyces_oris	s__Asaccharobacter_celatus	3.38618e-15
s__Actinomyces_oris	s__Eggerthella_sinensis	3.38618e-15
s__Actinomyces_oris	s__Eggerthella_sp_CAG_298	3.38618e-15
s__Actinomyces_oris	s__Eggerthella_sp_YY7918	3.38618e-15
s__Actinomyces_oris	s__Enteroscipio_rubneri	3.38618e-15
s__Actinomyces_oris	s__Gordonibacter_sp_An232A	3.38618e-15
s__Actinomyces_oris	s__Slackia_piriformis	3.38618e-15
s__Actinomyces_oris	s__Bacteroides_finegoldii	3.38618e-15
s__Actinomyces_oris	s__Bacteroides_fragilis	3.38618e-15
s__Actinomyces_oris	s__Bacteroides_galacturonicus	3.38618e-15
s__Actinomyces_oris	s__Bacteroides_massiliensis	3.38618e-15
s__Actinomyces_oris	s__Bacteroides_nordii	3.38618e-15
s__Actinomyces_oris	s__Bacteroides_salyersiae	3.38618e-15
s__Actinomyces_oris	s__Bacteroides_sartorii	3.38618e-15
s__Actinomyces_oris	s__Bacteroides_sp_CAG_530	3.38618e-15
s__Actinomyces_oris	s__Bacteroides_sp_CAG_709	3.38618e-15
s__Actinomyces_oris	s__Bacteroides_sp_D2	3.38618e-15
s__Actinomyces_oris	s__Bacteroides_xylanisolvens	3.38618e-15
s__Actinomyces_oris	s__Barnesiella_intestinihominis	3.38618e-15
s__Actinomyces_oris	s__Butyricimonas_sp	3.38618e-15
s__Actinomyces_oris	s__Butyricimonas_virosa	3.38618e-15
s__Actinomyces_oris	s__Odoribacter_splanchnicus	3.38618e-15
s__Actinomyces_oris	s__Prevotella_copri	3.38618e-15
s__Actinomyces_oris	s__Prevotella_corporis	3.38618e-15
s__Actinomyces_oris	s__Prevotella_sp_CAG_279	3.38618e-15
s__Actinomyces_oris	s__Prevotella_sp_CAG_604	3.38618e-15
s__Actinomyces_oris	s__Prevotella_sp_CAG_891	3.38618e-15
s__Actinomyces_oris	s__Alistipes_finegoldii	3.38618e-15
s__Actinomyces_oris	s__Parabacteroides_distasonis	3.38618e-15
s__Actinomyces_oris	s__Parabacteroides_gordonii	3.38618e-15
s__Actinomyces_oris	s__Parabacteroides_johnsonii	3.38618e-15
s__Actinomyces_oris	s__Parabacteroides_merdae	3.38618e-15
s__Actinomyces_oris	s__Parabacteroides_sp_CAG_409	3.38618e-15
s__Actinomyces_oris	s__Chryseobacterium_bovis	3.38618e-15
s__Actinomyces_oris	s__Carnobacterium_divergens	3.38618e-15
s__Actinomyces_oris	s__Carnobacterium_maltaromaticum	3.38618e-15
s__Actinomyces_oris	s__Enterococcus_avium	3.38618e-15
s__Actinomyces_oris	s__Enterococcus_casseliflavus	3.38618e-15
s__Actinomyces_oris	s__Enterococcus_thailandicus	3.38618e-15
s__Actinomyces_oris	s__Lactobacillus_acidophilus	3.38618e-15
s__Actinomyces_oris	s__Lactobacillus_amylovorus	3.38618e-15
s__Actinomyces_oris	s__Lactobacillus_animalis	3.38618e-15
s__Actinomyces_oris	s__Lactobacillus_fermentum	3.38618e-15
s__Actinomyces_oris	s__Lactobacillus_helveticus	3.38618e-15
s__Actinomyces_oris	s__Lactobacillus_iners	3.38618e-15
s__Actinomyces_oris	s__Lactobacillus_jensenii	3.38618e-15
s__Actinomyces_oris	s__Lactobacillus_mucosae	3.38618e-15
s__Actinobaculum_sp_oral_taxon_183	s__Actinomyces_sp_oral_taxon_180	2.38698e-15
s__Actinomyces_sp_HPA0247	s__Lactobacillus_paragasseri	2.05391e-15
s__Actinomyces_sp_HPA0247	s__Coprobacter_fastidiosus	7.21645e-16
s__Actinomyces_sp_HPA0247	s__Prevotella_buccae	1.66533e-16
s__Actinobaculum_sp_oral_taxon_183	s__Bifidobacterium_catenulatum	1.11022e-16
s__Actinomyces_sp_oral_taxon_180	s__Butyricimonas_synergistica	1.11022e-16
s__Alistipes_obesi	s__Enterococcus_faecium	-0.00116559
s__Actinomyces_sp_oral_taxon_414	s__Lactobacillus_delbrueckii	-0.0040373
s__Adlercreutzia_equolifaciens	s__Eggerthella_sp_CAG_368	-0.00518487
s__Actinomyces_sp_HMSC035G02	s__Prevotella_sp_885	-0.00587021
s__Bacteroides_sp_CAG_545	s__Bacteroides_sp_CAG_770	-0.00888943
s__Alistipes_indistinctus	s__Lactobacillus_antri	-0.00891672
s__Parascardovia_denticolens	s__Lactobacillus_curvatus	-0.0103311
s__Bacteroides_vulgatus	s__Prevotella_sp_CAG_732	-0.010911
s__Gardnerella_vaginalis	s__Bacteroides_sp_CAG_598	-0.0111696
s__Collinsella_tanakaei	s__Lactobacillus_gasseri	-0.0124728
s__Alloscardovia_omnicolens	s__Enterococcus_phoeniculicola	-0.0138138
s__Parabacteroides_goldsteinii	s__Gemella_morbillorum	-0.0141018
s__Actinomyces_sp_oral_taxon_414	s__Alistipes_obesi	-0.0162144
s__Prevotella_sp_885	s__Lactobacillus_gasseri	-0.0169372
s__Scardovia_wiggsiae	s__Coprobacter_sp	-0.0170301
s__Bifidobacterium_bifidum	s__Alistipes_timonensis	-0.0179991
s__Eggerthella_lenta	s__Bacteroides_cellulosilyticus	-0.0185304
s__Prevotella_sp_CAG_617	s__Alistipes_sp_An31A	-0.0199982
s__Bifidobacterium_saeculare	s__Alistipes_sp_CAG_268	-0.0208596
s__Slackia_isoflavoniconvertens	s__Abiotrophia_sp_HMSC24B09	-0.0224983
s__Collinsella_tanakaei	s__Lactobacillus_ruminis	-0.0235934
s__Bifidobacterium_bifidum	s__Bacteroides_coprophilus	-0.0242673
s__Adlercreutzia_equolifaciens	s__Lactobacillus_crispatus	-0.0267034
s__Alloscardovia_omnicolens	s__Prevotella_disiens	-0.0313088
s__Alloscardovia_omnicolens	s__Bifidobacterium_angulatum	-0.0314852
s__Adlercreutzia_equolifaciens	s__Lactobacillus_gasseri	-0.0318448
s__Corynebacterium_durum	s__Collinsella_tanakaei	-0.0324139
s__Scardovia_wiggsiae	s__Corynebacterium_argentoratense	-0.0345291
s__Scardovia_wiggsiae	s__Lactobacillus_ruminis	-0.0374306
s__Actinomyces_georgiae	s__Alistipes_indistinctus	-0.0385068
s__Prevotella_sp_885	s__Lactobacillus_plantarum	-0.0403474
s__Adlercreutzia_equolifaciens	s__Enterococcus_durans	-0.0409604
s__Adlercreutzia_equolifaciens	s__Lactobacillus_ruminis	-0.0436001
s__Scardovia_wiggsiae	s__Bacillus_coagulans	-0.0456677
s__Adlercreutzia_equolifaciens	s__Lactobacillus_delbrueckii	-0.0457447
s__Actinomyces_sp_oral_taxon_414	s__Prevotella_sp_CAG_617	-0.0521141
s__Actinomyces_sp_S6_Spd3	s__Lactobacillus_paragasseri	-0.0523886
s__Adlercreutzia_equolifaciens	s__Bacteroides_ovatus	-0.0566317
s__Bacteroides_dorei	s__Alistipes_indistinctus	-0.0593948
s__Scardovia_wiggsiae	s__Arthrospira_platensis	-0.0635775
s__Bacteroides_faecis	s__Prevotella_disiens	-0.0636113
s__Parascardovia_denticolens	s__Candidatus_Gastranaerophilales_bacterium_HUM_10	-0.0644342
s__Adlercreutzia_equolifaciens	s__Pedobacter_himalayensis	-0.0703427
s__Collinsella_tanakaei	s__Bacteroides_sp_CAG_661	-0.0707894
s__Bifidobacterium_pseudocatenulatum	s__Collinsella_tanakaei	-0.073145
s__Eggerthella_lenta	s__Slackia_exigua	-0.0845137
s__Bacteroides_sp_CAG_598	s__Parabacteroides_goldsteinii	-0.0969367
s__Bifidobacterium_saeculare	s__Bacteroides_sp_CAG_875	-0.101051
s__Scardovia_wiggsiae	s__Alistipes_putredinis	-0.10148
s__Lawsonella_clevelandensis	s__Adlercreutzia_equolifaciens	-0.142087
s__Actinomyces_sp_oral_taxon_414	s__Bacteroides_vulgatus	-0.150039
s__Collinsella_intestinalis	s__Bacteroides_sp_CAG_770	-0.248199
s__Alistipes_indistinctus	s__Lactobacillus_plantarum	-0.257928
s__Parascardovia_denticolens	s__Lactobacillus_ruminis	-0.266357

## Sheet: speicEASI_UC1
sp1	sp2	cor
s__Bacteroides_finegoldii	s__Bacteroides_vulgatus	0.702365
s__Prevotella_sp_885	s__Prevotella_sp_CAG_604	0.702365
s__Clostridium_clostridioforme	s__Ruminococcus_bicirculans	0.702365
s__Eubacterium_sp_OM08_24	s__Sellimonas_intestinalis	0.702363
s__Prevotella_sp_CAG_891	s__Ruminococcaceae_bacterium_D16	0.702348
s__Bacteroides_uniformis	s__Oscillibacter_sp_57_20	0.70234
s__Clostridium_sp_CAG_590	s__Ruminococcaceae_bacterium_D5	0.70234
s__Barnesiella_intestinihominis	s__Clostridium_citroniae	0.702326
s__Clostridium_scindens	s__Agathobaculum_butyriciproducens	0.702311
s__Eisenbergiella_massiliensis	s__Clostridium_lavalense	0.702307
s__Slackia_isoflavoniconvertens	s__Alistipes_inops	0.702299
s__Blautia_producta	s__Coprococcus_catus	0.702281
s__Fusicatenibacter_saccharivorans	s__Flavonifractor_sp_An306	0.702257
s__Collinsella_intestinalis	s__Butyrivibrio_crossotus	0.702238
s__Bacteroides_thetaiotaomicron	s__Roseburia_sp_CAG_100	0.70222
s__Bacteroides_eggerthii	s__Romboutsia_ilealis	0.702175
s__Eubacterium_sp_CAG_161	s__Eubacterium_sp_CAG_192	0.701846
s__Bacteroides_fragilis	s__Candidatus_Gastranaerophilales_bacterium_HUM_10	0.70182
s__Flavonifractor_plautii	s__Eubacterium_siraeum	0.701628
s__Bacteroides_sp_CAG_709	s__Eubacterium_sp_CAG_180	0.701556
s__Eggerthella_sp_CAG_209	s__Parabacteroides_merdae	0.701331
s__Bacteroides_sp_CAG_709	s__Bacteroides_sp_OM08_11	0.700751
s__Clostridium_sp_CAG_230	s__Pseudoflavonifractor_sp_An184	0.700721
s__Blautia_hansenii	s__Eisenbergiella_tayi	0.700633
s__Clostridium_aldenense	s__Ruminococcus_champanellensis	0.6991
s__Butyricicoccus_pullicaecorum	s__Roseburia_inulinivorans	0.69893
s__Candidatus_Gastranaerophilales_bacterium_HUM_21	s__Clostridium_sp_CAG_75	0.698694
s__Clostridium_sp_CAG_242	s__Dorea_longicatena	0.69796
s__Senegalimassilia_anaerobia	s__Ruminococcus_champanellensis	0.695747
s__Bacteroides_sp_CAG_875	s__Odoribacter_splanchnicus	0.695452
s__Bacteroides_faecis	s__Clostridium_sp_CAG_242	0.69479
s__Parabacteroides_distasonis	s__Streptococcus_oralis	0.694484
s__Bacteroides_stercorirosoris	s__Parabacteroides_sp_CAG_409	0.694308
s__Butyricimonas_virosa	s__Prevotella_bivia	0.693895
s__Eubacterium_sp_CAG_274	s__Blautia_wexlerae	0.686688
s__Tyzzerella_nexilis	s__Ruminococcaceae_bacterium_KLE1738	0.684045
s__Clostridium_sp_CAG_1013	s__Clostridium_sp_CAG_299	0.681298
s__Bacteroides_fragilis	s__Prevotella_sp_CAG_386	0.681032
s__Prevotella_sp_CAG_520	s__Eubacterium_sp_CAG_115	0.67962
s__Bacteroides_sp_CAG_754	s__Roseburia_sp_CAG_303	0.678938
s__Parabacteroides_goldsteinii	s__Streptococcus_parasanguinis	0.678759
s__Bacteroides_plebeius	s__Anaerofilum_sp_An201	0.678563
s__Blautia_sp_AF19_10LB	s__Clostridium_symbiosum	0.678361
s__Odoribacter_splanchnicus	s__Lachnoclostridium_sp_An181	0.677868
s__Blautia_sp_N6H1_15	s__Roseburia_sp_CAG_471	0.677575
s__Ruminococcus_torques	s__Clostridium_asparagiforme	0.677511
s__Bifidobacterium_animalis	s__Alistipes_indistinctus	0.67632
s__Clostridium_sp_CAG_167	s__Clostridium_sp_CAG_306	0.675101
s__Paraprevotella_xylaniphila	s__Clostridium_sp_CAG_230	0.669565
s__Clostridium_sp_CAG_167	s__Butyrivibrio_sp_CAG_318	0.669418
s__Bifidobacterium_longum	s__Rothia_mucilaginosa	0.656916
s__Bacteroides_ovatus	s__Romboutsia_ilealis	0.655741
s__Parabacteroides_johnsonii	s__Eubacterium_eligens	0.650738
s__Alistipes_shahii	s__Gemmiger_sp_An87	0.650131
s__Asaccharobacter_celatus	s__Bacteroides_sp_OM08_11	0.648084
s__Streptococcus_salivarius	s__Anaerotruncus_sp_CAG_528	0.644535
s__Clostridium_bolteae	s__Clostridium_leptum	0.64105
s__Roseburia_sp_CAG_197	s__Oscillibacter_sp_CAG_241	0.637456
s__Streptococcus_thermophilus	s__Eubacterium_sp_AF17_7	0.620797
s__Clostridium_asparagiforme	s__Gemmiger_formicilis	0.618972
s__Lactobacillus_rogosae	s__Eubacterium_sp_CAG_274	0.618944
s__Parabacteroides_distasonis	s__Clostridiales_bacterium_KLE1615	0.613776
s__Prevotella_stercorea	s__Alistipes_sp_CAG_514	0.611805
s__Prevotella_sp_CAG_1092	s__Clostridium_symbiosum	0.60926
s__Coprobacter_sp	s__Roseburia_intestinalis	0.607511
s__Alistipes_onderdonkii	s__Oscillibacter_sp_CAG_241	0.605219
s__Bifidobacterium_bifidum	s__Alistipes_finegoldii	0.604745
s__Bacteroides_finegoldii	s__Coprobacter_sp	0.604425
s__Coprobacter_secundus	s__Roseburia_sp_CAG_303	0.603413
s__Clostridium_sp_CAG_217	s__Clostridium_sp_CAG_964	0.602723
s__Alistipes_timonensis	s__Clostridium_bolteae	0.599886
s__Bacteroides_stercoris	s__Prevotella_sp_885	0.599329
s__Bacteroides_fragilis	s__Clostridium_sp_CAG_169	0.597081
s__Bifidobacterium_pseudocatenulatum	s__Clostridium_sp_44_14	0.596473
s__Candidatus_Melainabacteria_bacterium_35_41	s__Clostridium_sp_CAG_58	0.594846
s__Clostridium_sp_CAG_273	s__Roseburia_intestinalis	0.59122
s__Streptococcus_mitis	s__Clostridium_asparagiforme	0.584359
s__Slackia_piriformis	s__Clostridium_paraputrificum	0.584191
s__Clostridium_disporicum	s__Eubacterium_sp_CAG_180	0.578348
s__Clostridium_sp_CAG_299	s__Ruminococcus_callidus	0.577884
s__Bacteroides_salyersiae	s__Eubacterium_sp_AM18_10LB_B	0.575893
s__Alistipes_sp_CAG_268	s__Flavonifractor_sp_An306	0.572072
s__Bacteroides_sp_CAG_633	s__Clostridium_sp_CAG_465	0.568212
s__Alistipes_obesi	s__Clostridium_bolteae	0.567518
s__Collinsella_sp_CAG_289	s__Roseburia_sp_CAG_10041_57	0.567127
s__Prevotella_oralis	s__Clostridium_asparagiforme	0.5601
s__Odoribacter_splanchnicus	s__Roseburia_faecis	0.559209
s__Blautia_sp_CAG_257	s__Roseburia_intestinalis	0.55635
s__Clostridium_sp_CAG_568	s__Clostridium_sp_CAG_590	0.555735
s__Eubacterium_sp_CAG_180	s__Eubacterium_sp_CAG_581	0.555565
s__Bifidobacterium_animalis	s__Dorea_formicigenerans	0.541582
s__Clostridium_cadaveris	s__Clostridium_saccharolyticum	0.535548
s__Bacteroides_finegoldii	s__Anaerotruncus_sp_CAG_528	0.533835
s__Paraprevotella_clara	s__Ruminococcus_gnavus	0.532094
s__Prevotella_disiens	s__Romboutsia_ilealis	0.532003
s__Bifidobacterium_dentium	s__Clostridium_sp_CAG_138	0.52741
s__Clostridium_sp_CAG_253	s__Clostridium_sp_CAG_273	0.527373
s__Alistipes_inops	s__Eisenbergiella_massiliensis	0.523931
s__Butyrivibrio_sp_CAG_318	s__Coprococcus_comes	0.523631
s__Bifidobacterium_pseudocatenulatum	s__Anaerostipes_hadrus	0.520205
s__Clostridium_sp_CAG_12237_41	s__Monoglobus_pectinilyticus	0.517252
s__Bacteroides_dorei	s__Eubacterium_sp_CAG_274	0.513669
s__Eubacterium_sp_36_13	s__Faecalibacterium_prausnitzii	0.509788
s__Clostridium_sp_CAG_302	s__Roseburia_sp_CAG_471	0.509057
s__Slackia_isoflavoniconvertens	s__Bacteroides_sp_CAG_144	0.505705
s__Prevotella_disiens	s__Lawsonibacter_asaccharolyticus	0.505265
s__Candidatus_Gastranaerophilales_bacterium	s__Eubacterium_hallii	0.504175
s__Prevotella_copri	s__Eubacterium_sp_CAG_274	0.502323
s__Alistipes_shahii	s__Clostridium_perfringens	0.49902
s__Clostridium_sp_CAG_269	s__Intestinimonas_butyriciproducens	0.493345
s__Blautia_wexlerae	s__Roseburia_hominis	0.483084
s__Eggerthella_sp_CAG_209	s__Clostridium_sp_CAG_465	0.481789
s__Bifidobacterium_breve	s__Clostridium_cadaveris	0.474175
s__Roseburia_sp_CAG_380	s__Tyzzerella_nexilis	0.470628
s__Prevotella_sp_CAG_1185	s__Parabacteroides_sp_CAG_409	0.467411
s__Lactobacillus_salivarius	s__Streptococcus_salivarius	0.464599
s__Streptococcus_vestibularis	s__Roseburia_intestinalis	0.463741
s__Collinsella_sp_CAG_289	s__Coprobacter_fastidiosus	0.463532
s__Bifidobacterium_breve	s__Slackia_piriformis	0.461456
s__Coprococcus_catus	s__Roseburia_sp_CAG_309	0.45737
s__Slackia_piriformis	s__Clostridium_symbiosum	0.455003
s__Eubacterium_sp_CAG_274	s__Blautia_coccoides	0.453566
s__Butyricimonas_synergistica	s__Roseburia_sp_CAG_100	0.44939
s__Candidatus_Gastranaerophilales_bacterium_HUM_21	s__Anaerostipes_hadrus	0.449056
s__Candidatus_Gastranaerophilales_bacterium_HUM_11	s__Eubacterium_sp_CAG_252	0.4448
s__Roseburia_sp_CAG_303	s__Ruminococcus_lactaris	0.443377
s__Bacteroides_sp_43_108	s__Oscillibacter_sp_CAG_155	0.441819
s__Monoglobus_pectinilyticus	s__Ruminococcus_bromii	0.438154
s__Coprobacter_fastidiosus	s__Prevotella_sp_AM42_24	0.437567
s__Bacteroides_coprocola	s__Eubacterium_sp_36_13	0.436816
s__Prevotella_sp_885	s__Lachnoclostridium_sp_An14	0.428166
s__Prevotella_sp_109	s__Parabacteroides_distasonis	0.428127
s__Slackia_piriformis	s__Intestinibacter_bartlettii	0.425135
s__Anaerofilum_sp_An201	s__Anaerotruncus_colihominis	0.423855
s__Candidatus_Gastranaerophilales_bacterium_HUM_21	s__Clostridium_sp_CAG_505	0.422144
s__Coprobacter_secundus	s__Enterococcus_faecalis	0.421139
s__Bacteroides_sp_CAG_875	s__Roseburia_sp_CAG_182	0.417804
s__Clostridium_sp_CAG_226	s__Clostridium_sp_CAG_273	0.416365
s__Eubacterium_hallii	s__Eubacterium_sp_CAG_115	0.415838
s__Eubacterium_sp_CAG_581	s__Lachnoclostridium_sp_An138	0.414564
s__Lactobacillus_crispatus	s__Blautia_sp_AF19_10LB	0.413982
s__Oscillibacter_sp_CAG_155	s__Faecalibacterium_sp_CAG_74_58_120	0.404635
s__Slackia_piriformis	s__Coprococcus_eutactus	0.403003
s__Bacteroides_sp_OM08_11	s__Odoribacter_laneus	0.402995
s__Blautia_hydrogenotrophica	s__Roseburia_sp_CAG_182	0.396738
s__Collinsella_intestinalis	s__Ruminococcus_bromii	0.396045
s__Collinsella_aerofaciens	s__Clostridium_paraputrificum	0.394711
s__Clostridium_sp_CAG_440	s__Anaerostipes_caccae	0.392095
s__Bacteroides_massiliensis	s__Prevotella_buccae	0.389996
s__Enteroscipio_rubneri	s__Parabacteroides_distasonis	0.382716
s__Eisenbergiella_tayi	s__Faecalibacterium_sp_CAG_74	0.382272
s__Bacteroides_cellulosilyticus	s__Anaerotruncus_colihominis	0.380663
s__Actinomyces_sp_oral_taxon_181	s__Roseburia_sp_CAG_471	0.380084
s__Clostridiales_bacterium_1_7_47FAA	s__Dorea_sp_CAG_317	0.378139
s__Odoribacter_laneus	s__Lachnoclostridium_sp_An181	0.377714
s__Eggerthella_lenta	s__Eggerthella_sp_CAG_298	0.377613
s__Prevotella_timonensis	s__Pseudoflavonifractor_sp_An184	0.376199
s__Clostridium_sp_CAG_302	s__Blautia_sp	0.372407
s__Bifidobacterium_adolescentis	s__Rothia_mucilaginosa	0.371969
s__Prevotella_timonensis	s__Eubacterium_ramulus	0.367573
s__Alistipes_putredinis	s__Clostridium_asparagiforme	0.367301
s__Bifidobacterium_dentium	s__Ruminococcus_bromii	0.361033
s__Bacteroides_xylanisolvens	s__Anaerotruncus_sp_CAG_528	0.36067
s__Prevotella_sp_CAG_279	s__Prevotella_sp_CAG_891	0.353631
s__Bacteroides_cellulosilyticus	s__Coprococcus_eutactus	0.353524
s__Slackia_piriformis	s__Clostridium_sp_CAG_58	0.352676
s__Alistipes_indistinctus	s__Tyzzerella_sp	0.351791
s__Slackia_piriformis	s__Prevotella_sp_CAG_279	0.348638
s__Lactobacillus_crispatus	s__Clostridium_asparagiforme	0.348161
s__Bacteroides_sp_D2	s__Prevotella_timonensis	0.348026
s__Bacteroides_xylanisolvens	s__Prevotella_sp_CAG_1185	0.343732
s__Alloscardovia_omnicolens	s__Clostridium_sp_CAG_302	0.342477
s__Blautia_coccoides	s__Blautia_obeum	0.340409
s__Cryptobacterium_sp_CAG_338	s__Bacteroides_clarus	0.339406
s__Streptococcus_thermophilus	s__Clostridium_sp_CAG_1013	0.338236
s__Clostridium_sp_AM22_11AC	s__Clostridium_sp_CAG_277	0.337796
s__Bacteroides_sp_43_108	s__Clostridium_sp_CAG_354	0.337598
s__Candidatus_Gastranaerophilales_bacterium_HUM_18	s__Faecalibacterium_sp_CAG_74	0.337121
s__Clostridium_sp_CAG_245	s__Lachnoclostridium_sp_An14	0.336571
s__Eubacterium_ramulus	s__Roseburia_intestinalis	0.334557
s__Clostridium_sp_CAG_590	s__Eubacterium_sp_CAG_251	0.33357
s__Bifidobacterium_pseudocatenulatum	s__Clostridium_sp_CAG_440	0.333056
s__Sanguibacteroides_justesenii	s__Ruminococcus_champanellensis	0.331217
s__Bifidobacterium_adolescentis	s__Prevotella_sp_AM42_24	0.330709
s__Candidatus_Gastranaerophilales_bacterium_HUM_18	s__Clostridium_sp_CAG_307	0.329894
s__Clostridium_sp_CAG_265	s__Clostridium_sp_CAG_302	0.328974
s__Bacteroides_sp_OM08_11	s__Anaerofustis_stercorihominis	0.325736
s__Bacteroides_oleiciplenus	s__Blautia_hydrogenotrophica	0.32469
s__Collinsella_tanakaei	s__Eggerthella_sp_CAG_298	0.322711
s__Candidatus_Gastranaerophilales_bacterium_HUM_11	s__Eisenbergiella_tayi	0.321275
s__Bacteroides_sp_OM08_11	s__Faecalibacterium_prausnitzii	0.320509
s__Bacteroides_faecis	s__Clostridium_sp_CAG_245	0.320129
s__Bacteroides_caccae	s__Porphyromonas_sp_31_2	0.317106
s__Odoribacter_splanchnicus	s__Anaerotignum_lactatifermentans	0.312018
s__Anaerostipes_caccae	s__Coprococcus_eutactus	0.309036
s__Clostridium_sp_CAG_122	s__Clostridium_sp_CAG_302	0.304143
s__Prevotella_stercorea	s__Eubacterium_sp_CAG_192	0.301489
s__Alistipes_finegoldii	s__Anaerotignum_lactatifermentans	0.30034
s__Bacteroides_oleiciplenus	s__Anaeromassilibacillus_sp_An250	0.293204
s__Bacteroides_coprocola	s__Bacteroides_eggerthii	0.292975
s__Enterococcus_faecalis	s__Anaerotruncus_colihominis	0.284837
s__Bacteroides_dorei	s__Romboutsia_ilealis	0.284377
s__Bifidobacterium_pseudocatenulatum	s__Lachnospira_pectinoschiza	0.283439
s__Prevotella_sp_109	s__Clostridium_sp_CAG_277	0.278257
s__Bifidobacterium_longum	s__Eubacterium_rectale	0.278136
s__Bacteroides_dorei	s__Porphyromonas_sp_31_2	0.274787
s__Prevotella_sp_109	s__Clostridium_sp_AM22_11AC	0.273557
s__Bacteroides_stercorirosoris	s__Lachnoclostridium_sp_An14	0.272453
s__Bacteroides_sp_CAG_754	s__Hungatella_hathewayi	0.272357
s__Alistipes_putredinis	s__Streptococcus_mitis	0.270641
s__Prevotella_sp_CAG_891	s__Tyzzerella_sp	0.26648
s__Blautia_sp_CAG_52	s__Faecalibacterium_sp_CAG_74_58_120	0.265222
s__Alloscardovia_omnicolens	s__Bifidobacterium_catenulatum	0.262644
s__Clostridium_scindens	s__Lachnospira_pectinoschiza	0.262543
s__Bacteroides_galacturonicus	s__Prevotella_corporis	0.261948
s__Bacteroides_caccae	s__Bacteroides_plebeius	0.256081
s__Bacteroides_sp_CAG_530	s__Odoribacter_laneus	0.255968
s__Eggerthella_sp_CAG_298	s__Bacteroides_plebeius	0.255338
s__Clostridium_sp_CAG_265	s__Clostridiales_Family_XIII_bacterium	0.255002
s__Bifidobacterium_bifidum	s__Butyrivibrio_sp_CAG_318	0.254959
s__Cryptobacterium_sp_CAG_338	s__Bacteroides_intestinalis	0.253046
s__Bifidobacterium_dentium	s__Clostridium_saccharolyticum	0.252955
s__Collinsella_aerofaciens	s__Agathobaculum_butyriciproducens	0.250566
s__Clostridium_sp_44_14	s__Eubacterium_sp_CAG_252	0.248196
s__Eggerthella_lenta	s__Clostridium_sp_CAG_138	0.246309
s__Alistipes_finegoldii	s__Clostridium_sp_CAG_122	0.245652
s__Clostridiales_Family_XIII_bacterium	s__Pseudoflavonifractor_capillosus	0.245605
s__Lawsonibacter_asaccharolyticus	s__Monoglobus_pectinilyticus	0.244978
s__Lactobacillus_johnsonii	s__Pseudoflavonifractor_capillosus	0.244311
s__Anaerofustis_stercorihominis	s__Eubacterium_hallii	0.244275
s__Butyricimonas_synergistica	s__Roseburia_sp_CAG_309	0.244002
s__Clostridium_sp_CAG_354	s__Roseburia_sp_CAG_197	0.242706
s__Bacteroides_sp_D2	s__Roseburia_sp_CAG_303	0.240253
s__Candidatus_Gastranaerophilales_bacterium_HUM_10	s__Lachnoclostridium_sp_An138	0.239518
s__Bacteroides_caccae	s__Butyricimonas_sp	0.238295
s__Oscillibacter_sp_CAG_155	s__Oscillibacter_sp_CAG_241	0.235597
s__Eggerthella_lenta	s__Lactobacillus_salivarius	0.234891
s__Slackia_piriformis	s__Clostridium_citroniae	0.234335
s__Bacteroides_caccae	s__Sanguibacteroides_justesenii	0.230728
s__Enterococcus_hirae	s__Anaerotruncus_colihominis	0.228816
s__Bacteroides_sp_CAG_633	s__Roseburia_hominis	0.227718
s__Enterococcus_hirae	s__Eubacterium_sp_CAG_581	0.227348
s__Clostridium_sp_CAG_505	s__Eubacterium_sp_CAG_251	0.226663
s__Lactobacillus_johnsonii	s__Ruminococcaceae_bacterium_KLE1738	0.225757
s__Prevotella_stercorea	s__Clostridium_sp_AM22_11AC	0.224966
s__Clostridium_sp_CAG_265	s__Blautia_sp_N6H1_15	0.22447
s__Prevotella_buccae	s__Alistipes_finegoldii	0.222987
s__Dorea_sp_CAG_317	s__Faecalibacterium_prausnitzii	0.222237
s__Clostridium_sp_AF36_4	s__Eubacterium_sp_CAG_38	0.220962
s__Roseburia_sp_CAG_197	s__Faecalibacterium_sp_CAG_74	0.220806
s__Hungatella_hathewayi	s__Eubacterium_sp_CAG_38	0.210791
s__Lactobacillus_johnsonii	s__Clostridium_sp_AF36_4	0.210682
s__Roseburia_sp_CAG_100	s__Roseburia_sp_CAG_309	0.210184
s__Bacteroides_xylanisolvens	s__Dorea_sp_CAG_317	0.209705
s__Roseburia_sp_CAG_380	s__Gemmiger_sp_An87	0.205833
s__Blautia_obeum	s__Ruminococcus_champanellensis	0.20247
s__Prevotella_copri	s__Eubacterium_sp_AM18_10LB_B	0.202406
s__Clostridium_sp_AF36_4	s__Tyzzerella_nexilis	0.202388
s__Paraprevotella_clara	s__Clostridium_scindens	0.197269
s__Butyricimonas_sp	s__Odoribacter_splanchnicus	0.196969
s__Bacteroides_sp_43_108	s__Blautia_sp_CAG_52	0.192264
s__Bacteroides_caccae	s__Ruminococcus_champanellensis	0.186921
s__Odoribacter_splanchnicus	s__Ruminococcus_lactaris	0.186802
s__Eubacterium_sp_AF17_7	s__Eubacterium_sp_CAG_251	0.186332
s__Bacteroides_intestinalis	s__Bacteroides_massiliensis	0.184418
s__Tyzzerella_nexilis	s__Gemmiger_sp_An87	0.183807
s__Bifidobacterium_catenulatum	s__Streptococcus_vestibularis	0.183792
s__Eggerthella_lenta	s__Bacteroides_intestinalis	0.183311
s__Alistipes_indistinctus	s__Clostridium_saccharolyticum	0.183044
s__Cryptobacterium_sp_CAG_338	s__Clostridium_disporicum	0.182025
s__Enteroscipio_rubneri	s__Clostridium_sp_CAG_964	0.181437
s__Eggerthella_sp_CAG_298	s__Bacteroides_nordii	0.18039
s__Bacteroides_oleiciplenus	s__Blautia_sp	0.17925
s__Roseburia_faecis	s__Faecalibacterium_sp_CAG_74_58_120	0.178666
s__Bacteroides_oleiciplenus	s__Clostridium_sp_CAG_302	0.178575
s__Actinomyces_sp_oral_taxon_181	s__Candidatus_Gastranaerophilales_bacterium_HUM_10	0.176459
s__Clostridium_sp_44_14	s__Clostridium_sp_CAG_440	0.175719
s__Bacteroides_oleiciplenus	s__Clostridium_sp_CAG_265	0.175483
s__Slackia_piriformis	s__Eubacterium_sp_CAG_161	0.174459
s__Clostridium_sp_CAG_253	s__Clostridium_sp_CAG_269	0.172066
s__Ruminococcus_gnavus	s__Ruminococcaceae_bacterium_D5	0.171163
s__Clostridium_clostridioforme	s__Eubacterium_rectale	0.170903
s__Clostridium_sp_CAG_122	s__Blautia_sp	0.168708
s__Eubacterium_sp_CAG_180	s__Faecalibacterium_prausnitzii	0.168677
s__Bacteroides_vulgatus	s__Anaerotruncus_sp_CAG_528	0.168521
s__Candidatus_Gastranaerophilales_bacterium_HUM_18	s__Clostridium_sp_CAG_306	0.167525
s__Clostridium_sp_CAG_226	s__Ruminococcaceae_bacterium_KLE1738	0.166104
s__Eubacterium_sp_CAG_251	s__Lachnospira_pectinoschiza	0.161641
s__Bacteroides_intestinalis	s__Prevotella_buccae	0.161238
s__Clostridium_sp_AF36_4	s__Clostridium_sp_CAG_269	0.161012
s__Actinomyces_sp_oral_taxon_181	s__Blautia_sp_N6H1_15	0.160675
s__Blautia_hydrogenotrophica	s__Anaeromassilibacillus_sp_An250	0.159974
s__Sanguibacteroides_justesenii	s__Gemmiger_formicilis	0.159661
s__Streptococcus_parasanguinis	s__Eubacterium_rectale	0.159383
s__Lawsonibacter_asaccharolyticus	s__Coprococcus_comes	0.159012
s__Prevotella_bivia	s__Candidatus_Gastranaerophilales_bacterium_HUM_11	0.158935
s__Enterococcus_hirae	s__Clostridium_disporicum	0.15531
s__Bacteroides_salyersiae	s__Prevotella_copri	0.154007
s__Alloscardovia_omnicolens	s__Clostridiales_Family_XIII_bacterium	0.153542
s__Bacteroides_cellulosilyticus	s__Clostridium_sp_CAG_465	0.153417
s__Bacteroides_sp_CAG_530	s__Prevotella_timonensis	0.153075
s__Butyricimonas_sp	s__Roseburia_faecis	0.152687
s__Prevotella_oralis	s__Ruminococcus_champanellensis	0.151415
s__Bifidobacterium_catenulatum	s__Dorea_sp_CAG_317	0.150077
s__Enterococcus_hirae	s__Anaerofilum_sp_An201	0.149678
s__Alistipes_indistinctus	s__Clostridium_sp_CAG_440	0.149279
s__Sanguibacteroides_justesenii	s__Streptococcus_mitis	0.148788
s__Clostridium_sp_CAG_354	s__Roseburia_sp_CAG_100	0.14757
s__Sanguibacteroides_justesenii	s__Blautia_obeum	0.147484
s__Bifidobacterium_bifidum	s__Eubacterium_ventriosum	0.146371
s__Clostridium_cadaveris	s__Clostridium_sp_CAG_307	0.143233
s__Lactobacillus_salivarius	s__Clostridium_sp_CAG_269	0.141525
s__Collinsella_tanakaei	s__Eubacterium_sp_36_13	0.14089
s__Streptococcus_salivarius	s__Streptococcus_vestibularis	0.140283
s__Bacteroides_galacturonicus	s__Bacteroides_oleiciplenus	0.13887
s__Eubacterium_eligens	s__Flavonifractor_plautii	0.137844
s__Bacteroides_thetaiotaomicron	s__Roseburia_sp_CAG_10041_57	0.136122
s__Eggerthella_sp_CAG_298	s__Anaeromassilibacillus_sp_An250	0.133916
s__Eubacterium_sp_CAG_274	s__Roseburia_faecis	0.133657
s__Butyricimonas_sp	s__Ruminococcus_champanellensis	0.132359
s__Bifidobacterium_catenulatum	s__Prevotella_sp_885	0.131798
s__Alistipes_sp_CAG_268	s__Clostridium_leptum	0.131098
s__Eubacterium_ventriosum	s__Ruminococcus_callidus	0.130965
s__Bacteroides_coprocola	s__Bacteroides_sp_CAG_530	0.130062
s__Clostridium_sp_AF36_4	s__Clostridium_sp_CAG_226	0.129434
s__Slackia_piriformis	s__Candidatus_Gastranaerophilales_bacterium_HUM_11	0.127202
s__Alistipes_shahii	s__Eubacterium_sp_CAG_115	0.126082
s__Alistipes_obesi	s__Clostridium_leptum	0.12541
s__Clostridium_perfringens	s__Eubacterium_siraeum	0.12491
s__Anaerofustis_stercorihominis	s__Ruminococcaceae_bacterium_KLE1738	0.124658
s__Bacteroides_sp_CAG_754	s__Ruminococcus_lactaris	0.123303
s__Anaerotignum_lactatifermentans	s__Blautia_sp_CAG_52	0.122941
s__Enteroscipio_rubneri	s__Clostridiales_bacterium_KLE1615	0.121498
s__Clostridium_symbiosum	s__Intestinibacter_bartlettii	0.121047
s__Lactobacillus_johnsonii	s__Clostridiales_Family_XIII_bacterium	0.118951
s__Clostridium_sp_CAG_1013	s__Eubacterium_ventriosum	0.11813
s__Clostridium_sp_CAG_226	s__Pseudoflavonifractor_capillosus	0.11802
s__Clostridiales_bacterium_1_7_47FAA	s__Eubacterium_sp_CAG_38	0.117618
s__Bifidobacterium_breve	s__Intestinibacter_bartlettii	0.117429
s__Bacteroides_xylanisolvens	s__Clostridium_sp_CAG_253	0.116977
s__Prevotella_sp_CAG_1092	s__Parabacteroides_merdae	0.115514
s__Bacteroides_caccae	s__Prevotella_corporis	0.114888
s__Coprobacter_secundus	s__Butyricicoccus_pullicaecorum	0.113212
s__Prevotella_corporis	s__Clostridium_aldenense	0.111984
s__Dorea_sp_CAG_317	s__Anaerotruncus_sp_CAG_528	0.108055
s__Eubacterium_ramulus	s__Dorea_sp_CAG_317	0.10748
s__Candidatus_Melainabacteria_bacterium_35_41	s__Clostridium_sp_44_14	0.106505
s__Alistipes_indistinctus	s__Clostridium_sp_CAG_307	0.104757
s__Clostridium_perfringens	s__Eubacterium_sp_CAG_115	0.104024
s__Clostridium_paraputrificum	s__Butyrivibrio_crossotus	0.103032
s__Alistipes_timonensis	s__Clostridium_leptum	0.102426
s__Bacteroides_stercoris	s__Clostridium_sp_CAG_242	0.101808
s__Prevotella_bivia	s__Oscillibacter_sp_57_20	0.101718
s__Coprococcus_eutactus	s__Intestinibacter_bartlettii	0.101249
s__Blautia_sp_CAG_52	s__Oscillibacter_sp_CAG_155	0.101023
s__Blautia_sp	s__Roseburia_sp_CAG_380	0.0997381
s__Bifidobacterium_longum	s__Barnesiella_intestinihominis	0.099512
s__Bacteroides_sp_CAG_875	s__Oscillibacter_sp_CAG_155	0.0988824
s__Bacteroides_sp_CAG_530	s__Eubacterium_ramulus	0.0974787
s__Clostridium_clostridioforme	s__Intestinibacter_bartlettii	0.0971806
s__Bacteroides_nordii	s__Clostridium_sp_CAG_217	0.0958685
s__Butyricimonas_virosa	s__Eubacterium_sp_CAG_581	0.094424
s__Eubacterium_rectale	s__Ruminococcus_bicirculans	0.0940799
s__Clostridium_sp_CAG_440	s__Clostridium_saccharolyticum	0.0939126
s__Bacteroides_sp_D2	s__Hungatella_hathewayi	0.0899611
s__Bifidobacterium_animalis	s__Tyzzerella_sp	0.0888116
s__Bacteroides_eggerthii	s__Clostridium_sp_AF36_4	0.0885562
s__Eubacterium_ramulus	s__Blautia_sp_CAG_257	0.0871122
s__Butyricimonas_virosa	s__Clostridium_sp_CAG_12237_41	0.0866283
s__Bacteroides_xylanisolvens	s__Lactobacillus_salivarius	0.0864406
s__Eggerthella_lenta	s__Clostridium_sp_CAG_169	0.0858189
s__Prevotella_buccae	s__Anaerotignum_lactatifermentans	0.0843848
s__Clostridiales_bacterium_1_7_47FAA	s__Faecalibacterium_prausnitzii	0.081864
s__Lactobacillus_rogosae	s__Tyzzerella_nexilis	0.0808405
s__Streptococcus_parasanguinis	s__Clostridium_clostridioforme	0.0802593
s__Alistipes_onderdonkii	s__Roseburia_sp_CAG_197	0.0801389
s__Porphyromonas_sp_31_2	s__Clostridiales_bacterium_KLE1615	0.0798319
s__Prevotella_stercorea	s__Dorea_formicigenerans	0.0796643
s__Hungatella_hathewayi	s__Roseburia_sp_CAG_303	0.0796155
s__Clostridium_paraputrificum	s__Clostridium_symbiosum	0.0788522
s__Bacteroides_galacturonicus	s__Anaeromassilibacillus_sp_An250	0.0770575
s__Bacteroides_sp_CAG_530	s__Eubacterium_sp_36_13	0.076992
s__Clostridium_paraputrificum	s__Intestinibacter_bartlettii	0.0769137
s__Clostridium_sp_CAG_12237_41	s__Roseburia_sp_CAG_100	0.0768409
s__Bacteroides_cellulosilyticus	s__Alistipes_sp_CAG_514	0.0765701
s__Bacteroides_salyersiae	s__Clostridium_sp_CAG_505	0.0763941
s__Clostridium_sp_CAG_306	s__Clostridium_sp_CAG_307	0.0763461
s__Collinsella_intestinalis	s__Candidatus_Melainabacteria_bacterium_35_41	0.0754327
s__Streptococcus_mitis	s__Blautia_obeum	0.0741835
s__Lactobacillus_johnsonii	s__Clostridiales_bacterium_1_7_47FAA	0.0738125
s__Collinsella_intestinalis	s__Bacteroides_sp_CAG_144	0.0737871
s__Alloscardovia_omnicolens	s__Bacteroides_oleiciplenus	0.0734214
s__Bacteroides_fragilis	s__Dorea_formicigenerans	0.072266
s__Clostridium_sp_CAG_568	s__Eubacterium_sp_CAG_251	0.0721553
s__Clostridium_sp_CAG_568	s__Butyrivibrio_sp_CAG_318	0.0717772
s__Bacteroides_sp_CAG_144	s__Alistipes_inops	0.0712372
s__Bacteroides_cellulosilyticus	s__Enterococcus_faecalis	0.071009
s__Candidatus_Gastranaerophilales_bacterium_HUM_11	s__Faecalibacterium_sp_CAG_74	0.067181
s__Eubacterium_sp_AM18_10LB_B	s__Blautia_coccoides	0.0666726
s__Prevotella_stercorea	s__Clostridium_sp_CAG_277	0.0661354
s__Candidatus_Gastranaerophilales_bacterium_HUM_11	s__Clostridium_sp_CAG_307	0.0661134
s__Alistipes_finegoldii	s__Eubacterium_ventriosum	0.0648147
s__Bacteroides_massiliensis	s__Anaeromassilibacillus_sp_An250	0.0644528
s__Bacteroides_sp_D2	s__Pseudoflavonifractor_sp_An184	0.0641625
s__Eubacterium_ventriosum	s__Anaerotignum_lactatifermentans	0.0639521
s__Bacteroides_clarus	s__Candidatus_Gastranaerophilales_bacterium	0.063061
s__Clostridium_paraputrificum	s__Coprococcus_eutactus	0.0609096
s__Collinsella_aerofaciens	s__Barnesiella_intestinihominis	0.0581169
s__Bifidobacterium_breve	s__Eubacterium_sp_CAG_161	0.0561249
s__Barnesiella_intestinihominis	s__Intestinibacter_bartlettii	0.0555337
s__Bacteroides_clarus	s__Prevotella_buccae	0.0550791
s__Clostridiales_bacterium_KLE1615	s__Anaerofustis_stercorihominis	0.0548205
s__Streptococcus_vestibularis	s__Clostridium_sp_CAG_273	0.0541771
s__Eggerthella_lenta	s__Alistipes_putredinis	0.0540373
s__Alloscardovia_omnicolens	s__Pseudoflavonifractor_capillosus	0.0531575
s__Alistipes_timonensis	s__Parabacteroides_johnsonii	0.0521283
s__Bacteroides_massiliensis	s__Roseburia_hominis	0.0514949
s__Collinsella_aerofaciens	s__Clostridium_sp_CAG_307	0.0513375
s__Clostridium_sp_CAG_58	s__Clostridium_symbiosum	0.0498243
s__Clostridium_paraputrificum	s__Clostridium_citroniae	0.0466903
s__Senegalimassilia_anaerobia	s__Prevotella_buccae	0.0457077
s__Clostridium_sp_CAG_265	s__Clostridium_sp_CAG_964	0.0452222
s__Prevotella_disiens	s__Candidatus_Gastranaerophilales_bacterium	0.0440925
s__Bacteroides_clarus	s__Alistipes_finegoldii	0.0434966
s__Bifidobacterium_dentium	s__Barnesiella_intestinihominis	0.0430166
s__Bacteroides_nordii	s__Ruminococcus_callidus	0.0425346
s__Bifidobacterium_dentium	s__Clostridium_citroniae	0.0419894
s__Prevotella_oralis	s__Streptococcus_mitis	0.0417118
s__Clostridium_paraputrificum	s__Eubacterium_sp_CAG_161	0.0414826
s__Bacteroides_sp_CAG_144	s__Ruminococcus_bromii	0.0412365
s__Roseburia_sp_CAG_182	s__Oscillibacter_sp_CAG_155	0.0411394
s__Bifidobacterium_breve	s__Clostridium_paraputrificum	0.0403743
s__Blautia_producta	s__Roseburia_sp_CAG_309	0.0393083
s__Bacteroides_dorei	s__Coprococcus_comes	0.0385784
s__Clostridiales_Family_XIII_bacterium	s__Blautia_sp	0.0373952
s__Eubacterium_hallii	s__Eubacterium_sp_CAG_581	0.0344038
s__Clostridium_citroniae	s__Clostridium_symbiosum	0.0340493
s__Butyricimonas_virosa	s__Eubacterium_hallii	0.0338974
s__Streptococcus_parasanguinis	s__Ruminococcus_bicirculans	0.0334569
s__Bifidobacterium_breve	s__Roseburia_inulinivorans	0.0334023
s__Sanguibacteroides_justesenii	s__Clostridium_sp_CAG_265	0.0332037
s__Paraprevotella_xylaniphila	s__Eubacterium_siraeum	0.0328045
s__Candidatus_Melainabacteria_bacterium_35_41	s__Butyrivibrio_crossotus	0.0319151
s__Cryptobacterium_sp_CAG_338	s__Eubacterium_sp_CAG_274	0.0314663
s__Intestinibacter_bartlettii	s__Ruminococcus_bicirculans	0.0304797
s__Slackia_piriformis	s__Ruminococcus_bicirculans	0.0302645
s__Prevotella_sp_CAG_1185	s__Clostridium_sp_CAG_269	0.0298044
s__Clostridiales_bacterium_1_7_47FAA	s__Eubacterium_ramulus	0.0283673
s__Streptococcus_parasanguinis	s__Clostridium_cadaveris	0.0273039
s__Bacteroides_clarus	s__Clostridium_sp_CAG_122	0.0271136
s__Alistipes_indistinctus	s__Clostridium_cadaveris	0.0271096
s__Bacteroides_massiliensis	s__Butyricimonas_sp	0.0268047
s__Lactobacillus_rogosae	s__Eubacterium_sp_CAG_38	0.0252911
s__Bacteroides_plebeius	s__Anaeromassilibacillus_sp_An250	0.0250417
s__Slackia_isoflavoniconvertens	s__Parabacteroides_goldsteinii	0.0235465
s__Alistipes_inops	s__Clostridium_lavalense	0.0231843
s__Coprococcus_eutactus	s__Clostridium_symbiosum	0.0229938
s__Asaccharobacter_celatus	s__Bacteroides_coprocola	0.0228945
s__Lactobacillus_johnsonii	s__Eubacterium_sp_36_13	0.0228881
s__Prevotella_sp_CAG_1092	s__Blautia_sp_AF19_10LB	0.0226876
s__Clostridium_sp_CAG_58	s__Clostridium_citroniae	0.0224847
s__Intestinimonas_butyriciproducens	s__Eubacterium_ventriosum	0.0214921
s__Clostridium_citroniae	s__Intestinibacter_bartlettii	0.0203379
s__Bacteroides_plebeius	s__Porphyromonas_sp_31_2	0.0168281
s__Enteroscipio_rubneri	s__Clostridium_sp_CAG_302	0.0166077
s__Asaccharobacter_celatus	s__Faecalibacterium_prausnitzii	0.0162328
s__Hungatella_hathewayi	s__Ruminococcus_lactaris	0.0158138
s__Clostridium_paraputrificum	s__Clostridium_clostridioforme	0.0155663
s__Lactobacillus_johnsonii	s__Anaerofustis_stercorihominis	0.0140923
s__Candidatus_Gastranaerophilales_bacterium_HUM_11	s__Clostridium_paraputrificum	0.0131428
s__Clostridium_sp_CAG_58	s__Clostridium_clostridioforme	0.0129257
s__Alloscardovia_omnicolens	s__Streptococcus_vestibularis	0.0128454
s__Bacteroides_intestinalis	s__Bacteroides_oleiciplenus	0.0119371
s__Eubacterium_sp_CAG_252	s__Eisenbergiella_tayi	0.0110872
s__Gemmiger_sp_An87	s__Ruminococcaceae_bacterium_KLE1738	0.0105907
s__Bacteroides_sp_CAG_144	s__Monoglobus_pectinilyticus	0.0100651
s__Clostridium_sp_AF36_4	s__Blautia_sp	0.00842667
s__Bacteroides_caccae	s__Pseudoflavonifractor_sp_An184	0.0083511
s__Bacteroides_dorei	s__Bacteroides_eggerthii	0.00818133
s__Eggerthella_sp_CAG_298	s__Ruminococcaceae_bacterium_KLE1738	0.00772674
s__Collinsella_tanakaei	s__Bacteroides_clarus	0.00690738
s__Bacteroides_faecis	s__Coprococcus_catus	0.00653209
s__Clostridium_sp_CAG_265	s__Pseudoflavonifractor_sp_An184	0.00545278
s__Clostridium_sp_CAG_253	s__Blautia_coccoides	0.00510246
s__Eubacterium_sp_CAG_161	s__Intestinibacter_bartlettii	0.00415426
s__Anaerotignum_lactatifermentans	s__Ruminococcus_lactaris	0.0039583
s__Prevotella_sp_CAG_279	s__Clostridium_paraputrificum	0.00391268
s__Porphyromonas_sp_31_2	s__Blautia_coccoides	0.00339888
s__Clostridium_sp_CAG_245	s__Ruminococcus_torques	0.0033374
s__Bacteroides_vulgatus	s__Coprobacter_sp	0.00245937
s__Bacteroides_stercoris	s__Prevotella_sp_CAG_604	0.00221295
s__Clostridium_paraputrificum	s__Ruminococcus_bicirculans	0.00196924
s__Bacteroides_nordii	s__Clostridium_sp_AF36_4	0.00190662
s__Lactobacillus_johnsonii	s__Blautia_sp	0.00155794
s__Bacteroides_coprocola	s__Bacteroides_sp_OM08_11	0.000863884
s__Clostridium_paraputrificum	s__Roseburia_inulinivorans	0.000859058
s__Clostridium_sp_CAG_58	s__Intestinibacter_bartlettii	0.000277077
s__Barnesiella_intestinihominis	s__Eubacterium_sp_CAG_161	4.43659e-05
s__Eubacterium_sp_CAG_161	s__Clostridium_citroniae	3.86932e-05
s__Collinsella_aerofaciens	s__Slackia_piriformis	3.53399e-05
s__Clostridium_paraputrificum	s__Clostridium_sp_CAG_58	1.22231e-05
s__Clostridium_citroniae	s__Roseburia_inulinivorans	1.16629e-05
s__Collinsella_aerofaciens	s__Clostridium_citroniae	1.76506e-06
s__Bifidobacterium_dentium	s__Bifidobacterium_longum	4.78647e-07
s__Collinsella_tanakaei	s__Oscillibacter_sp_CAG_241	-0.000220675
s__Bacteroides_intestinalis	s__Candidatus_Gastranaerophilales_bacterium	-0.00136121
s__Clostridium_sp_CAG_964	s__Eubacterium_sp_CAG_38	-0.00348978
s__Clostridium_sp_CAG_226	s__Lachnoclostridium_sp_An138	-0.00736179
s__Alloscardovia_omnicolens	s__Candidatus_Gastranaerophilales_bacterium	-0.00762441
s__Bacteroides_intestinalis	s__Enterococcus_hirae	-0.00834038
s__Collinsella_tanakaei	s__Blautia_obeum	-0.0134558
s__Collinsella_tanakaei	s__Gemmiger_formicilis	-0.0148138
s__Hungatella_hathewayi	s__Roseburia_hominis	-0.0161489
s__Eggerthella_lenta	s__Bacteroides_clarus	-0.0171561
s__Bacteroides_nordii	s__Blautia_wexlerae	-0.019735
s__Bacteroides_clarus	s__Bacteroides_sp_43_108	-0.0220044
s__Bacteroides_galacturonicus	s__Clostridium_sp_CAG_245	-0.023692
s__Prevotella_corporis	s__Clostridium_sp_CAG_169	-0.0317684
s__Cryptobacterium_sp_CAG_338	s__Bacteroides_nordii	-0.0382154
s__Bacteroides_nordii	s__Streptococcus_oralis	-0.0409443
s__Enterococcus_hirae	s__Pseudoflavonifractor_capillosus	-0.0460526
s__Bacteroides_sp_CAG_530	s__Prevotella_sp_CAG_386	-0.0548468
s__Bacteroides_galacturonicus	s__Anaerotruncus_colihominis	-0.0619741
s__Bacteroides_massiliensis	s__Hungatella_hathewayi	-0.068561
s__Bacteroides_galacturonicus	s__Butyricimonas_synergistica	-0.0695334
s__Clostridium_sp_CAG_273	s__Lachnoclostridium_sp_An138	-0.0720302
s__Lactobacillus_johnsonii	s__Clostridium_sp_CAG_505	-0.0866738
s__Lactobacillus_johnsonii	s__Blautia_hansenii	-0.110457
s__Bacteroides_faecis	s__Bacteroides_massiliensis	-0.111011
s__Prevotella_corporis	s__Blautia_hydrogenotrophica	-0.158488
s__Eubacterium_sp_CAG_38	s__Butyrivibrio_sp_CAG_318	-0.26102

## Sheet: speicEASI_UC2
sp1	sp2	cor
s__Bacteroides_oleiciplenus	s__Odoribacter_laneus	0.620731
s__Blautia_sp_CAG_52	s__Intestinibacter_bartlettii	0.62073
s__Lawsonibacter_asaccharolyticus	s__Clostridium_asparagiforme	0.620728
s__Butyricimonas_virosa	s__Clostridium_lavalense	0.620687
s__Bacteroides_dorei	s__Parabacteroides_johnsonii	0.620618
s__Senegalimassilia_anaerobia	s__Eubacterium_sp_CAG_581	0.620507
s__Butyricimonas_synergistica	s__Coprococcus_eutactus	0.620506
s__Parabacteroides_johnsonii	s__Blautia_sp_N6H1_15	0.620432
s__Bacteroides_stercoris	s__Clostridiales_bacterium_1_7_47FAA	0.619923
s__Eggerthella_lenta	s__Porphyromonas_sp_31_2	0.619746
s__Bacteroides_stercoris	s__Coprobacter_secundus	0.619629
s__Streptococcus_mitis	s__Clostridium_sp_CAG_590	0.619234
s__Collinsella_aerofaciens	s__Clostridium_sp_AM22_11AC	0.619023
s__Paraprevotella_clara	s__Coprococcus_comes	0.61872
s__Candidatus_Gastranaerophilales_bacterium_HUM_21	s__Roseburia_sp_CAG_471	0.618112
s__Bacteroides_uniformis	s__Prevotella_corporis	0.6178
s__Prevotella_sp_885	s__Oscillibacter_sp_CAG_155	0.617366
s__Blautia_obeum	s__Anaeromassilibacillus_sp_An250	0.617211
s__Bifidobacterium_animalis	s__Parabacteroides_distasonis	0.61668
s__Dorea_longicatena	s__Clostridium_scindens	0.614551
s__Enteroscipio_rubneri	s__Anaeromassilibacillus_sp_An250	0.614374
s__Enterococcus_hirae	s__Blautia_hydrogenotrophica	0.613986
s__Bifidobacterium_dentium	s__Clostridium_perfringens	0.613204
s__Streptococcus_parasanguinis	s__Blautia_hansenii	0.611667
s__Prevotella_sp_CAG_520	s__Blautia_producta	0.609921
s__Alloscardovia_omnicolens	s__Clostridium_aldenense	0.607533
s__Parabacteroides_sp_CAG_409	s__Blautia_sp	0.607178
s__Butyricicoccus_pullicaecorum	s__Clostridium_disporicum	0.605961
s__Prevotella_buccae	s__Prevotella_sp_AM42_24	0.605324
s__Prevotella_sp_CAG_279	s__Eubacterium_sp_CAG_251	0.601288
s__Clostridium_sp_CAG_217	s__Eubacterium_sp_OM08_24	0.600453
s__Clostridium_sp_CAG_265	s__Coprococcus_comes	0.599343
s__Rothia_mucilaginosa	s__Collinsella_intestinalis	0.59879
s__Bacteroides_thetaiotaomicron	s__Eisenbergiella_massiliensis	0.597609
s__Prevotella_corporis	s__Ruminococcus_torques	0.596992
s__Candidatus_Gastranaerophilales_bacterium_HUM_11	s__Clostridium_scindens	0.595331
s__Sanguibacteroides_justesenii	s__Eisenbergiella_massiliensis	0.591256
s__Butyricimonas_sp	s__Blautia_coccoides	0.588416
s__Bifidobacterium_animalis	s__Anaerotignum_lactatifermentans	0.583041
s__Slackia_isoflavoniconvertens	s__Coprobacter_secundus	0.58249
s__Clostridium_sp_CAG_245	s__Ruminococcus_gnavus	0.572773
s__Bacteroides_oleiciplenus	s__Paraprevotella_clara	0.571557
s__Bacteroides_sp_CAG_754	s__Clostridium_saccharolyticum	0.571367
s__Clostridium_sp_CAG_138	s__Clostridium_sp_CAG_273	0.56142
s__Alistipes_sp_CAG_268	s__Lactobacillus_crispatus	0.552437
s__Parabacteroides_distasonis	s__Clostridium_citroniae	0.551557
s__Bacteroides_sp_CAG_709	s__Prevotella_sp_CAG_279	0.54994
s__Clostridiales_Family_XIII_bacterium	s__Roseburia_sp_CAG_10041_57	0.544118
s__Bifidobacterium_catenulatum	s__Alistipes_timonensis	0.543413
s__Bacteroides_stercoris	s__Clostridium_sp_44_14	0.531088
s__Bacteroides_sp_CAG_530	s__Roseburia_sp_CAG_100	0.523008
s__Bacteroides_dorei	s__Bacteroides_sp_CAG_875	0.520289
s__Clostridium_sp_CAG_440	s__Eubacterium_rectale	0.518565
s__Bacteroides_cellulosilyticus	s__Clostridium_sp_CAG_299	0.515735
s__Eubacterium_sp_AM18_10LB_B	s__Coprococcus_comes	0.50358
s__Prevotella_sp_109	s__Eubacterium_sp_CAG_252	0.493033
s__Alistipes_finegoldii	s__Clostridium_sp_CAG_354	0.489802
s__Clostridium_sp_CAG_307	s__Clostridiales_bacterium_KLE1615	0.483256
s__Eisenbergiella_massiliensis	s__Anaerotruncus_colihominis	0.480896
s__Clostridium_sp_CAG_465	s__Romboutsia_ilealis	0.47796
s__Clostridium_sp_CAG_307	s__Eubacterium_sp_CAG_252	0.476666
s__Clostridiales_bacterium_1_7_47FAA	s__Roseburia_sp_CAG_10041_57	0.475177
s__Senegalimassilia_anaerobia	s__Romboutsia_ilealis	0.471256
s__Prevotella_sp_CAG_520	s__Candidatus_Gastranaerophilales_bacterium_HUM_18	0.459234
s__Alistipes_finegoldii	s__Clostridium_sp_CAG_1013	0.458298
s__Eubacterium_sp_36_13	s__Anaeromassilibacillus_sp_An250	0.451863
s__Eubacterium_ramulus	s__Dorea_formicigenerans	0.442019
s__Coprobacter_sp	s__Ruminococcus_gnavus	0.440748
s__Coprobacter_sp	s__Alistipes_onderdonkii	0.438192
s__Blautia_sp_CAG_52	s__Butyrivibrio_sp_CAG_318	0.43777
s__Streptococcus_oralis	s__Clostridium_sp_CAG_75	0.421535
s__Eubacterium_sp_CAG_251	s__Coprococcus_catus	0.415323
s__Bacteroides_intestinalis	s__Prevotella_sp_CAG_279	0.415111
s__Streptococcus_parasanguinis	s__Intestinimonas_butyriciproducens	0.414066
s__Streptococcus_salivarius	s__Clostridium_sp_CAG_277	0.411351
s__Enterococcus_hirae	s__Blautia_sp	0.408687
s__Porphyromonas_sp_31_2	s__Alistipes_obesi	0.40242
s__Hungatella_hathewayi	s__Coprococcus_comes	0.382586
s__Bacteroides_finegoldii	s__Roseburia_sp_CAG_100	0.380406
s__Prevotella_bivia	s__Coprococcus_eutactus	0.375667
s__Clostridium_saccharolyticum	s__Roseburia_sp_CAG_182	0.355899
s__Clostridium_cadaveris	s__Clostridium_sp_CAG_138	0.350679
s__Bacteroides_sp_43_108	s__Prevotella_sp_CAG_1092	0.349422
s__Clostridium_sp_CAG_242	s__Clostridium_sp_CAG_265	0.341849
s__Clostridium_sp_CAG_568	s__Clostridium_sp_CAG_75	0.338971
s__Butyricimonas_sp	s__Ruminococcus_gnavus	0.338909
s__Bifidobacterium_adolescentis	s__Collinsella_intestinalis	0.326828
s__Coprobacter_secundus	s__Prevotella_copri	0.325866
s__Bifidobacterium_pseudocatenulatum	s__Romboutsia_ilealis	0.32468
s__Clostridium_sp_CAG_167	s__Clostridium_aldenense	0.324568
s__Collinsella_tanakaei	s__Roseburia_hominis	0.32018
s__Bacteroides_caccae	s__Bacteroides_clarus	0.31997
s__Eubacterium_ramulus	s__Roseburia_inulinivorans	0.319186
s__Alistipes_sp_CAG_514	s__Hungatella_hathewayi	0.316471
s__Odoribacter_splanchnicus	s__Clostridium_sp_CAG_253	0.31578
s__Bacteroides_uniformis	s__Dorea_formicigenerans	0.313634
s__Clostridium_sp_CAG_242	s__Sellimonas_intestinalis	0.313417
s__Odoribacter_splanchnicus	s__Alistipes_onderdonkii	0.312356
s__Bacteroides_oleiciplenus	s__Odoribacter_splanchnicus	0.309054
s__Prevotella_sp_109	s__Roseburia_hominis	0.302132
s__Bacteroides_coprocola	s__Alistipes_finegoldii	0.301404
s__Alistipes_sp_CAG_514	s__Oscillibacter_sp_CAG_155	0.299638
s__Clostridium_saccharolyticum	s__Clostridium_scindens	0.299252
s__Candidatus_Gastranaerophilales_bacterium_HUM_21	s__Clostridium_sp_CAG_75	0.2988
s__Prevotella_copri	s__Ruminococcus_torques	0.298437
s__Clostridium_perfringens	s__Clostridium_sp_CAG_277	0.29733
s__Bacteroides_vulgatus	s__Alistipes_sp_CAG_514	0.294566
s__Bifidobacterium_adolescentis	s__Alistipes_obesi	0.29425
s__Coprococcus_eutactus	s__Eisenbergiella_tayi	0.29033
s__Clostridium_sp_CAG_273	s__Anaerofilum_sp_An201	0.283729
s__Slackia_piriformis	s__Bacteroides_galacturonicus	0.279126
s__Clostridium_sp_AM22_11AC	s__Butyrivibrio_crossotus	0.276711
s__Prevotella_oralis	s__Prevotella_sp_CAG_520	0.274788
s__Clostridium_sp_AM22_11AC	s__Anaerofustis_stercorihominis	0.274198
s__Sanguibacteroides_justesenii	s__Clostridium_paraputrificum	0.266814
s__Prevotella_sp_AM42_24	s__Clostridium_lavalense	0.263314
s__Bacteroides_finegoldii	s__Anaerostipes_hadrus	0.262511
s__Anaerofustis_stercorihominis	s__Anaerostipes_hadrus	0.260521
s__Collinsella_aerofaciens	s__Clostridium_sp_CAG_302	0.260042
s__Clostridium_cadaveris	s__Clostridium_sp_CAG_307	0.253146
s__Lactobacillus_rogosae	s__Butyrivibrio_sp_CAG_318	0.252608
s__Streptococcus_thermophilus	s__Roseburia_sp_CAG_100	0.249212
s__Clostridium_sp_CAG_302	s__Clostridiales_bacterium_KLE1615	0.248889
s__Clostridium_sp_CAG_440	s__Clostridium_sp_CAG_465	0.234827
s__Bacteroides_vulgatus	s__Eisenbergiella_massiliensis	0.233018
s__Prevotella_bivia	s__Eisenbergiella_tayi	0.23006
s__Streptococcus_thermophilus	s__Clostridiales_bacterium_1_7_47FAA	0.230003
s__Prevotella_oralis	s__Anaeromassilibacillus_sp_An250	0.225618
s__Bacteroides_faecis	s__Prevotella_disiens	0.223877
s__Bacteroides_stercoris	s__Clostridium_sp_CAG_568	0.220408
s__Odoribacter_splanchnicus	s__Butyricicoccus_pullicaecorum	0.219921
s__Clostridium_sp_CAG_138	s__Anaerofilum_sp_An201	0.218036
s__Bacteroides_faecis	s__Anaeromassilibacillus_sp_An250	0.217974
s__Actinomyces_sp_oral_taxon_181	s__Bacteroides_eggerthii	0.21523
s__Actinomyces_sp_oral_taxon_181	s__Bifidobacterium_breve	0.215215
s__Bifidobacterium_bifidum	s__Bifidobacterium_breve	0.215215
s__Bifidobacterium_bifidum	s__Bifidobacterium_longum	0.215215
s__Bifidobacterium_bifidum	s__Collinsella_sp_CAG_289	0.215215
s__Bifidobacterium_bifidum	s__Asaccharobacter_celatus	0.215215
s__Bifidobacterium_bifidum	s__Cryptobacterium_sp_CAG_338	0.215215
s__Bifidobacterium_bifidum	s__Eggerthella_sp_CAG_209	0.215215
s__Bifidobacterium_bifidum	s__Bacteroides_fragilis	0.215215
s__Bifidobacterium_bifidum	s__Bacteroides_massiliensis	0.215215
s__Bifidobacterium_bifidum	s__Bacteroides_nordii	0.215215
s__Bifidobacterium_bifidum	s__Bacteroides_ovatus	0.215215
s__Bifidobacterium_bifidum	s__Bacteroides_sp_CAG_633	0.215215
s__Bifidobacterium_bifidum	s__Bacteroides_sp_D2	0.215215
s__Bifidobacterium_bifidum	s__Bacteroides_stercorirosoris	0.215215
s__Bifidobacterium_bifidum	s__Bacteroides_xylanisolvens	0.215215
s__Bifidobacterium_bifidum	s__Barnesiella_intestinihominis	0.215215
s__Bifidobacterium_bifidum	s__Coprobacter_fastidiosus	0.215215
s__Bifidobacterium_bifidum	s__Paraprevotella_xylaniphila	0.215215
s__Bifidobacterium_bifidum	s__Prevotella_sp_CAG_1185	0.215215
s__Bifidobacterium_bifidum	s__Prevotella_sp_CAG_604	0.215215
s__Bifidobacterium_bifidum	s__Prevotella_sp_CAG_891	0.215215
s__Bifidobacterium_bifidum	s__Prevotella_stercorea	0.215215
s__Bifidobacterium_bifidum	s__Prevotella_timonensis	0.215215
s__Bifidobacterium_bifidum	s__Alistipes_indistinctus	0.215215
s__Bifidobacterium_bifidum	s__Alistipes_inops	0.215215
s__Bifidobacterium_bifidum	s__Alistipes_putredinis	0.215215
s__Bifidobacterium_bifidum	s__Alistipes_shahii	0.215215
s__Bifidobacterium_bifidum	s__Parabacteroides_goldsteinii	0.215215
s__Bifidobacterium_bifidum	s__Parabacteroides_merdae	0.215215
s__Bifidobacterium_bifidum	s__Candidatus_Gastranaerophilales_bacterium	0.215215
s__Bifidobacterium_bifidum	s__Candidatus_Gastranaerophilales_bacterium_HUM_10	0.215215
s__Bifidobacterium_bifidum	s__Candidatus_Melainabacteria_bacterium_35_41	0.215215
s__Bifidobacterium_bifidum	s__Enterococcus_faecalis	0.215215
s__Bifidobacterium_bifidum	s__Lactobacillus_johnsonii	0.215215
s__Bifidobacterium_bifidum	s__Lactobacillus_salivarius	0.215215
s__Bifidobacterium_bifidum	s__Streptococcus_vestibularis	0.215215
s__Bifidobacterium_bifidum	s__Clostridium_sp_AF36_4	0.215215
s__Bifidobacterium_bifidum	s__Clostridium_sp_CAG_122	0.215215
s__Bifidobacterium_bifidum	s__Clostridium_sp_CAG_12237_41	0.215215
s__Bifidobacterium_bifidum	s__Clostridium_sp_CAG_169	0.215215
s__Bifidobacterium_bifidum	s__Clostridium_sp_CAG_226	0.215215
s__Bifidobacterium_bifidum	s__Clostridium_sp_CAG_230	0.215215
s__Bifidobacterium_bifidum	s__Clostridium_sp_CAG_269	0.215215
s__Bifidobacterium_bifidum	s__Clostridium_sp_CAG_505	0.215215
s__Bifidobacterium_bifidum	s__Clostridium_sp_CAG_58	0.215215
s__Bifidobacterium_bifidum	s__Clostridium_sp_CAG_964	0.215215
s__Bifidobacterium_bifidum	s__Monoglobus_pectinilyticus	0.215215
s__Bifidobacterium_bifidum	s__Eubacterium_eligens	0.215215
s__Bifidobacterium_bifidum	s__Eubacterium_sp_AF17_7	0.215215
s__Bifidobacterium_bifidum	s__Eubacterium_sp_CAG_115	0.215215
s__Bifidobacterium_bifidum	s__Eubacterium_sp_CAG_161	0.215215
s__Bifidobacterium_bifidum	s__Eubacterium_sp_CAG_180	0.215215
s__Bifidobacterium_bifidum	s__Eubacterium_sp_CAG_274	0.215215
s__Bifidobacterium_bifidum	s__Eubacterium_sp_CAG_38	0.215215
s__Bifidobacterium_bifidum	s__Eubacterium_ventriosum	0.215215
s__Bifidobacterium_bifidum	s__Anaerostipes_caccae	0.215215
s__Bifidobacterium_bifidum	s__Blautia_sp_AF19_10LB	0.215215
s__Bifidobacterium_bifidum	s__Blautia_wexlerae	0.215215
s__Bifidobacterium_bifidum	s__Dorea_sp_CAG_317	0.215215
s__Bifidobacterium_bifidum	s__Fusicatenibacter_saccharivorans	0.215215
s__Bifidobacterium_bifidum	s__Clostridium_bolteae	0.215215
s__Bifidobacterium_bifidum	s__Clostridium_clostridioforme	0.215215
s__Bifidobacterium_bifidum	s__Clostridium_symbiosum	0.215215
s__Bifidobacterium_bifidum	s__Lachnoclostridium_sp_An138	0.215215
s__Bifidobacterium_bifidum	s__Lachnoclostridium_sp_An14	0.215215
s__Bifidobacterium_bifidum	s__Lachnoclostridium_sp_An181	0.215215
s__Bifidobacterium_bifidum	s__Roseburia_faecis	0.215215
s__Bifidobacterium_bifidum	s__Roseburia_intestinalis	0.215215
s__Bifidobacterium_bifidum	s__Roseburia_sp_CAG_197	0.215215
s__Bifidobacterium_bifidum	s__Roseburia_sp_CAG_303	0.215215
s__Bifidobacterium_bifidum	s__Roseburia_sp_CAG_309	0.215215
s__Bifidobacterium_bifidum	s__Roseburia_sp_CAG_380	0.215215
s__Bifidobacterium_bifidum	s__Tyzzerella_nexilis	0.215215
s__Bifidobacterium_bifidum	s__Tyzzerella_sp	0.215215
s__Bifidobacterium_bifidum	s__Oscillibacter_sp_57_20	0.215215
s__Bifidobacterium_bifidum	s__Oscillibacter_sp_CAG_241	0.215215
s__Bifidobacterium_bifidum	s__Agathobaculum_butyriciproducens	0.215215
s__Actinomyces_sp_oral_taxon_181	s__Blautia_sp_CAG_257	0.215155
s__Actinomyces_sp_oral_taxon_181	s__Clostridium_sp_CAG_306	0.214814
s__Actinomyces_sp_oral_taxon_181	s__Lachnospira_pectinoschiza	0.214809
s__Bacteroides_intestinalis	s__Eubacterium_rectale	0.207952
s__Clostridium_sp_AM22_11AC	s__Intestinimonas_butyriciproducens	0.207859
s__Bacteroides_uniformis	s__Clostridium_saccharolyticum	0.207763
s__Actinomyces_sp_oral_taxon_181	s__Anaerostipes_hadrus	0.206858
s__Alistipes_timonensis	s__Eubacterium_hallii	0.20471
s__Actinomyces_sp_oral_taxon_181	s__Collinsella_tanakaei	0.200149
s__Clostridium_paraputrificum	s__Blautia_sp_CAG_52	0.198738
s__Bacteroides_sp_OM08_11	s__Prevotella_copri	0.19718
s__Streptococcus_salivarius	s__Blautia_hansenii	0.195472
s__Eubacterium_sp_CAG_192	s__Roseburia_sp_CAG_182	0.193737
s__Eggerthella_sp_CAG_298	s__Bacteroides_clarus	0.190587
s__Bacteroides_dorei	s__Lactobacillus_rogosae	0.189662
s__Lactobacillus_rogosae	s__Clostridium_paraputrificum	0.185233
s__Slackia_piriformis	s__Bacteroides_salyersiae	0.184445
s__Prevotella_corporis	s__Eubacterium_hallii	0.184424
s__Eubacterium_sp_CAG_192	s__Clostridium_saccharolyticum	0.184272
s__Bacteroides_clarus	s__Bacteroides_sp_CAG_530	0.182919
s__Rothia_mucilaginosa	s__Butyrivibrio_sp_CAG_318	0.182848
s__Clostridiales_bacterium_KLE1615	s__Butyrivibrio_crossotus	0.180351
s__Bacteroides_salyersiae	s__Bacteroides_sp_43_108	0.179284
s__Lactobacillus_rogosae	s__Blautia_sp_CAG_52	0.179149
s__Actinomyces_sp_oral_taxon_181	s__Bifidobacterium_dentium	0.178155
s__Bacteroides_sp_OM08_11	s__Clostridiales_Family_XIII_bacterium	0.170761
s__Bacteroides_faecis	s__Bacteroides_sp_CAG_530	0.169569
s__Actinomyces_sp_oral_taxon_181	s__Collinsella_sp_CAG_289	0.168912
s__Bifidobacterium_breve	s__Collinsella_sp_CAG_289	0.168912
s__Bifidobacterium_longum	s__Collinsella_sp_CAG_289	0.168912
s__Bifidobacterium_longum	s__Asaccharobacter_celatus	0.168912
s__Bifidobacterium_longum	s__Cryptobacterium_sp_CAG_338	0.168912
s__Bifidobacterium_longum	s__Eggerthella_sp_CAG_209	0.168912
s__Bifidobacterium_longum	s__Bacteroides_fragilis	0.168912
s__Bifidobacterium_longum	s__Bacteroides_massiliensis	0.168912
s__Bifidobacterium_longum	s__Bacteroides_nordii	0.168912
s__Bifidobacterium_longum	s__Bacteroides_ovatus	0.168912
s__Bifidobacterium_longum	s__Bacteroides_sp_CAG_633	0.168912
s__Bifidobacterium_longum	s__Bacteroides_sp_D2	0.168912
s__Bifidobacterium_longum	s__Bacteroides_stercorirosoris	0.168912
s__Bifidobacterium_longum	s__Bacteroides_xylanisolvens	0.168912
s__Bifidobacterium_longum	s__Barnesiella_intestinihominis	0.168912
s__Bifidobacterium_longum	s__Coprobacter_fastidiosus	0.168912
s__Bifidobacterium_longum	s__Paraprevotella_xylaniphila	0.168912
s__Bifidobacterium_longum	s__Prevotella_sp_CAG_1185	0.168912
s__Bifidobacterium_longum	s__Prevotella_sp_CAG_604	0.168912
s__Bifidobacterium_longum	s__Prevotella_sp_CAG_891	0.168912
s__Bifidobacterium_longum	s__Prevotella_stercorea	0.168912
s__Bifidobacterium_longum	s__Prevotella_timonensis	0.168912
s__Bifidobacterium_longum	s__Alistipes_indistinctus	0.168912
s__Bifidobacterium_longum	s__Alistipes_inops	0.168912
s__Bifidobacterium_longum	s__Alistipes_putredinis	0.168912
s__Bifidobacterium_longum	s__Alistipes_shahii	0.168912
s__Bifidobacterium_longum	s__Parabacteroides_goldsteinii	0.168912
s__Bifidobacterium_longum	s__Parabacteroides_merdae	0.168912
s__Bifidobacterium_longum	s__Candidatus_Gastranaerophilales_bacterium	0.168912
s__Bifidobacterium_longum	s__Candidatus_Gastranaerophilales_bacterium_HUM_10	0.168912
s__Bifidobacterium_longum	s__Candidatus_Melainabacteria_bacterium_35_41	0.168912
s__Bifidobacterium_longum	s__Enterococcus_faecalis	0.168912
s__Bifidobacterium_longum	s__Lactobacillus_johnsonii	0.168912
s__Bifidobacterium_longum	s__Lactobacillus_salivarius	0.168912
s__Bifidobacterium_longum	s__Streptococcus_vestibularis	0.168912
s__Bifidobacterium_longum	s__Clostridium_sp_AF36_4	0.168912
s__Bifidobacterium_longum	s__Clostridium_sp_CAG_122	0.168912
s__Bifidobacterium_longum	s__Clostridium_sp_CAG_12237_41	0.168912
s__Bifidobacterium_longum	s__Clostridium_sp_CAG_169	0.168912
s__Bifidobacterium_longum	s__Clostridium_sp_CAG_226	0.168912
s__Bifidobacterium_longum	s__Clostridium_sp_CAG_230	0.168912
s__Bifidobacterium_longum	s__Clostridium_sp_CAG_269	0.168912
s__Bifidobacterium_longum	s__Clostridium_sp_CAG_505	0.168912
s__Bifidobacterium_longum	s__Clostridium_sp_CAG_58	0.168912
s__Bifidobacterium_longum	s__Clostridium_sp_CAG_964	0.168912
s__Bifidobacterium_longum	s__Monoglobus_pectinilyticus	0.168912
s__Bifidobacterium_longum	s__Eubacterium_eligens	0.168912
s__Bifidobacterium_longum	s__Eubacterium_sp_AF17_7	0.168912
s__Bifidobacterium_longum	s__Eubacterium_sp_CAG_115	0.168912
s__Bifidobacterium_longum	s__Eubacterium_sp_CAG_161	0.168912
s__Bifidobacterium_longum	s__Eubacterium_sp_CAG_180	0.168912
s__Bifidobacterium_longum	s__Eubacterium_sp_CAG_274	0.168912
s__Bifidobacterium_longum	s__Eubacterium_sp_CAG_38	0.168912
s__Bifidobacterium_longum	s__Eubacterium_ventriosum	0.168912
s__Bifidobacterium_longum	s__Anaerostipes_caccae	0.168912
s__Bifidobacterium_longum	s__Blautia_sp_AF19_10LB	0.168912
s__Bifidobacterium_longum	s__Blautia_wexlerae	0.168912
s__Bifidobacterium_longum	s__Dorea_sp_CAG_317	0.168912
s__Bifidobacterium_longum	s__Fusicatenibacter_saccharivorans	0.168912
s__Bifidobacterium_longum	s__Clostridium_bolteae	0.168912
s__Bifidobacterium_longum	s__Clostridium_clostridioforme	0.168912
s__Bifidobacterium_longum	s__Clostridium_symbiosum	0.168912
s__Bifidobacterium_longum	s__Lachnoclostridium_sp_An138	0.168912
s__Bifidobacterium_longum	s__Lachnoclostridium_sp_An14	0.168912
s__Bifidobacterium_longum	s__Lachnoclostridium_sp_An181	0.168912
s__Bifidobacterium_longum	s__Roseburia_faecis	0.168912
s__Bifidobacterium_longum	s__Roseburia_intestinalis	0.168912
s__Bifidobacterium_longum	s__Roseburia_sp_CAG_197	0.168912
s__Bifidobacterium_longum	s__Roseburia_sp_CAG_303	0.168912
s__Bifidobacterium_longum	s__Roseburia_sp_CAG_309	0.168912
s__Bifidobacterium_longum	s__Roseburia_sp_CAG_380	0.168912
s__Bifidobacterium_longum	s__Tyzzerella_nexilis	0.168912
s__Bifidobacterium_longum	s__Tyzzerella_sp	0.168912
s__Bifidobacterium_longum	s__Oscillibacter_sp_57_20	0.168912
s__Bifidobacterium_longum	s__Oscillibacter_sp_CAG_241	0.168912
s__Bifidobacterium_longum	s__Agathobaculum_butyriciproducens	0.168912
s__Bifidobacterium_bifidum	s__Clostridium_sp_CAG_306	0.168912
s__Bifidobacterium_bifidum	s__Lachnospira_pectinoschiza	0.168912
s__Bifidobacterium_bifidum	s__Anaerostipes_hadrus	0.168912
s__Bifidobacterium_bifidum	s__Blautia_sp_CAG_257	0.168912
s__Bifidobacterium_bifidum	s__Bifidobacterium_dentium	0.168912
s__Bifidobacterium_bifidum	s__Bacteroides_eggerthii	0.168912
s__Bacteroides_intestinalis	s__Prevotella_disiens	0.168598
s__Odoribacter_laneus	s__Butyricicoccus_pullicaecorum	0.167771
s__Butyrivibrio_crossotus	s__Roseburia_hominis	0.166546
s__Eubacterium_ramulus	s__Clostridium_aldenense	0.165663
s__Bacteroides_plebeius	s__Prevotella_sp_CAG_386	0.165337
s__Streptococcus_mitis	s__Blautia_sp	0.161339
s__Alistipes_timonensis	s__Clostridium_sp_CAG_167	0.160895
s__Clostridium_sp_CAG_217	s__Clostridium_sp_CAG_277	0.160274
s__Prevotella_sp_CAG_1092	s__Alistipes_timonensis	0.156111
s__Alistipes_sp_CAG_268	s__Clostridium_sp_CAG_1013	0.155819
s__Prevotella_sp_CAG_520	s__Anaeromassilibacillus_sp_An250	0.137413
s__Blautia_coccoides	s__Eisenbergiella_tayi	0.134408
s__Bifidobacterium_breve	s__Bacteroides_eggerthii	0.132555
s__Bifidobacterium_breve	s__Bifidobacterium_dentium	0.132555
s__Bifidobacterium_breve	s__Blautia_sp_CAG_257	0.132555
s__Bifidobacterium_breve	s__Anaerostipes_hadrus	0.132555
s__Bifidobacterium_breve	s__Clostridium_sp_CAG_306	0.132555
s__Bifidobacterium_breve	s__Lachnospira_pectinoschiza	0.132555
s__Actinomyces_sp_oral_taxon_181	s__Asaccharobacter_celatus	0.132555
s__Bifidobacterium_breve	s__Asaccharobacter_celatus	0.132555
s__Collinsella_sp_CAG_289	s__Asaccharobacter_celatus	0.132555
s__Collinsella_sp_CAG_289	s__Cryptobacterium_sp_CAG_338	0.132555
s__Collinsella_sp_CAG_289	s__Eggerthella_sp_CAG_209	0.132555
s__Collinsella_sp_CAG_289	s__Bacteroides_fragilis	0.132555
s__Collinsella_sp_CAG_289	s__Bacteroides_massiliensis	0.132555
s__Collinsella_sp_CAG_289	s__Bacteroides_nordii	0.132555
s__Collinsella_sp_CAG_289	s__Bacteroides_ovatus	0.132555
s__Collinsella_sp_CAG_289	s__Bacteroides_sp_CAG_633	0.132555
s__Collinsella_sp_CAG_289	s__Bacteroides_sp_D2	0.132555
s__Collinsella_sp_CAG_289	s__Bacteroides_stercorirosoris	0.132555
s__Collinsella_sp_CAG_289	s__Bacteroides_xylanisolvens	0.132555
s__Collinsella_sp_CAG_289	s__Barnesiella_intestinihominis	0.132555
s__Collinsella_sp_CAG_289	s__Coprobacter_fastidiosus	0.132555
s__Collinsella_sp_CAG_289	s__Paraprevotella_xylaniphila	0.132555
s__Collinsella_sp_CAG_289	s__Prevotella_sp_CAG_1185	0.132555
s__Collinsella_sp_CAG_289	s__Prevotella_sp_CAG_604	0.132555
s__Collinsella_sp_CAG_289	s__Prevotella_sp_CAG_891	0.132555
s__Collinsella_sp_CAG_289	s__Prevotella_stercorea	0.132555
s__Collinsella_sp_CAG_289	s__Prevotella_timonensis	0.132555
s__Collinsella_sp_CAG_289	s__Alistipes_indistinctus	0.132555
s__Collinsella_sp_CAG_289	s__Alistipes_inops	0.132555
s__Collinsella_sp_CAG_289	s__Alistipes_putredinis	0.132555
s__Collinsella_sp_CAG_289	s__Alistipes_shahii	0.132555
s__Collinsella_sp_CAG_289	s__Parabacteroides_goldsteinii	0.132555
s__Collinsella_sp_CAG_289	s__Parabacteroides_merdae	0.132555
s__Collinsella_sp_CAG_289	s__Candidatus_Gastranaerophilales_bacterium	0.132555
s__Collinsella_sp_CAG_289	s__Candidatus_Gastranaerophilales_bacterium_HUM_10	0.132555
s__Collinsella_sp_CAG_289	s__Candidatus_Melainabacteria_bacterium_35_41	0.132555
s__Collinsella_sp_CAG_289	s__Enterococcus_faecalis	0.132555
s__Collinsella_sp_CAG_289	s__Lactobacillus_johnsonii	0.132555
s__Collinsella_sp_CAG_289	s__Lactobacillus_salivarius	0.132555
s__Collinsella_sp_CAG_289	s__Streptococcus_vestibularis	0.132555
s__Collinsella_sp_CAG_289	s__Clostridium_sp_AF36_4	0.132555
s__Collinsella_sp_CAG_289	s__Clostridium_sp_CAG_122	0.132555
s__Collinsella_sp_CAG_289	s__Clostridium_sp_CAG_12237_41	0.132555
s__Collinsella_sp_CAG_289	s__Clostridium_sp_CAG_169	0.132555
s__Collinsella_sp_CAG_289	s__Clostridium_sp_CAG_226	0.132555
s__Collinsella_sp_CAG_289	s__Clostridium_sp_CAG_230	0.132555
s__Collinsella_sp_CAG_289	s__Clostridium_sp_CAG_269	0.132555
s__Collinsella_sp_CAG_289	s__Clostridium_sp_CAG_505	0.132555
s__Collinsella_sp_CAG_289	s__Clostridium_sp_CAG_58	0.132555
s__Collinsella_sp_CAG_289	s__Clostridium_sp_CAG_964	0.132555
s__Collinsella_sp_CAG_289	s__Monoglobus_pectinilyticus	0.132555
s__Collinsella_sp_CAG_289	s__Eubacterium_eligens	0.132555
s__Collinsella_sp_CAG_289	s__Eubacterium_sp_AF17_7	0.132555
s__Collinsella_sp_CAG_289	s__Eubacterium_sp_CAG_115	0.132555
s__Collinsella_sp_CAG_289	s__Eubacterium_sp_CAG_161	0.132555
s__Collinsella_sp_CAG_289	s__Eubacterium_sp_CAG_180	0.132555
s__Collinsella_sp_CAG_289	s__Eubacterium_sp_CAG_274	0.132555
s__Collinsella_sp_CAG_289	s__Eubacterium_sp_CAG_38	0.132555
s__Collinsella_sp_CAG_289	s__Eubacterium_ventriosum	0.132555
s__Collinsella_sp_CAG_289	s__Anaerostipes_caccae	0.132555
s__Collinsella_sp_CAG_289	s__Blautia_sp_AF19_10LB	0.132555
s__Collinsella_sp_CAG_289	s__Blautia_wexlerae	0.132555
s__Collinsella_sp_CAG_289	s__Dorea_sp_CAG_317	0.132555
s__Collinsella_sp_CAG_289	s__Fusicatenibacter_saccharivorans	0.132555
s__Collinsella_sp_CAG_289	s__Clostridium_bolteae	0.132555
s__Collinsella_sp_CAG_289	s__Clostridium_clostridioforme	0.132555
s__Collinsella_sp_CAG_289	s__Clostridium_symbiosum	0.132555
s__Collinsella_sp_CAG_289	s__Lachnoclostridium_sp_An138	0.132555
s__Collinsella_sp_CAG_289	s__Lachnoclostridium_sp_An14	0.132555
s__Collinsella_sp_CAG_289	s__Lachnoclostridium_sp_An181	0.132555
s__Collinsella_sp_CAG_289	s__Roseburia_faecis	0.132555
s__Collinsella_sp_CAG_289	s__Roseburia_intestinalis	0.132555
s__Collinsella_sp_CAG_289	s__Roseburia_sp_CAG_197	0.132555
s__Collinsella_sp_CAG_289	s__Roseburia_sp_CAG_303	0.132555
s__Collinsella_sp_CAG_289	s__Roseburia_sp_CAG_309	0.132555
s__Collinsella_sp_CAG_289	s__Roseburia_sp_CAG_380	0.132555
s__Collinsella_sp_CAG_289	s__Tyzzerella_nexilis	0.132555
s__Collinsella_sp_CAG_289	s__Tyzzerella_sp	0.132555
s__Collinsella_sp_CAG_289	s__Oscillibacter_sp_57_20	0.132555
s__Collinsella_sp_CAG_289	s__Oscillibacter_sp_CAG_241	0.132555
s__Collinsella_sp_CAG_289	s__Agathobaculum_butyriciproducens	0.132555
s__Bifidobacterium_catenulatum	s__Eubacterium_sp_OM08_24	0.130835
s__Alistipes_sp_CAG_268	s__Blautia_sp_CAG_257	0.130696
s__Clostridium_sp_CAG_253	s__Blautia_coccoides	0.129847
s__Bacteroides_uniformis	s__Roseburia_sp_CAG_182	0.128521
s__Bacteroides_plebeius	s__Roseburia_inulinivorans	0.126121
s__Parabacteroides_distasonis	s__Clostridium_perfringens	0.125328
s__Eubacterium_hallii	s__Eubacterium_sp_CAG_192	0.122686
s__Bacteroides_sp_CAG_709	s__Clostridium_sp_CAG_302	0.122518
s__Bacteroides_sp_OM08_11	s__Alistipes_sp_CAG_514	0.118386
s__Bacteroides_coprocola	s__Clostridium_sp_CAG_354	0.114655
s__Bifidobacterium_breve	s__Bacteroides_cellulosilyticus	0.111888
s__Bacteroides_oleiciplenus	s__Butyricicoccus_pullicaecorum	0.110387
s__Bacteroides_caccae	s__Bacteroides_salyersiae	0.107355
s__Clostridium_sp_CAG_242	s__Roseburia_sp_CAG_471	0.10719
s__Bacteroides_faecis	s__Prevotella_oralis	0.106504
s__Prevotella_sp_CAG_386	s__Blautia_obeum	0.104225
s__Actinomyces_sp_oral_taxon_181	s__Cryptobacterium_sp_CAG_338	0.104024
s__Bifidobacterium_breve	s__Cryptobacterium_sp_CAG_338	0.104024
s__Asaccharobacter_celatus	s__Cryptobacterium_sp_CAG_338	0.104024
s__Asaccharobacter_celatus	s__Eggerthella_sp_CAG_209	0.104024
s__Asaccharobacter_celatus	s__Bacteroides_fragilis	0.104024
s__Asaccharobacter_celatus	s__Bacteroides_massiliensis	0.104024
s__Asaccharobacter_celatus	s__Bacteroides_nordii	0.104024
s__Asaccharobacter_celatus	s__Bacteroides_ovatus	0.104024
s__Asaccharobacter_celatus	s__Bacteroides_sp_CAG_633	0.104024
s__Asaccharobacter_celatus	s__Bacteroides_sp_D2	0.104024
s__Asaccharobacter_celatus	s__Bacteroides_stercorirosoris	0.104024
s__Asaccharobacter_celatus	s__Bacteroides_xylanisolvens	0.104024
s__Asaccharobacter_celatus	s__Barnesiella_intestinihominis	0.104024
s__Asaccharobacter_celatus	s__Coprobacter_fastidiosus	0.104024
s__Asaccharobacter_celatus	s__Paraprevotella_xylaniphila	0.104024
s__Asaccharobacter_celatus	s__Prevotella_sp_CAG_1185	0.104024
s__Asaccharobacter_celatus	s__Prevotella_sp_CAG_604	0.104024
s__Asaccharobacter_celatus	s__Prevotella_sp_CAG_891	0.104024
s__Asaccharobacter_celatus	s__Prevotella_stercorea	0.104024
s__Asaccharobacter_celatus	s__Prevotella_timonensis	0.104024
s__Asaccharobacter_celatus	s__Alistipes_indistinctus	0.104024
s__Asaccharobacter_celatus	s__Alistipes_inops	0.104024
s__Asaccharobacter_celatus	s__Alistipes_putredinis	0.104024
s__Asaccharobacter_celatus	s__Alistipes_shahii	0.104024
s__Asaccharobacter_celatus	s__Parabacteroides_goldsteinii	0.104024
s__Asaccharobacter_celatus	s__Parabacteroides_merdae	0.104024
s__Asaccharobacter_celatus	s__Candidatus_Gastranaerophilales_bacterium	0.104024
s__Asaccharobacter_celatus	s__Candidatus_Gastranaerophilales_bacterium_HUM_10	0.104024
s__Asaccharobacter_celatus	s__Candidatus_Melainabacteria_bacterium_35_41	0.104024
s__Asaccharobacter_celatus	s__Enterococcus_faecalis	0.104024
s__Asaccharobacter_celatus	s__Lactobacillus_johnsonii	0.104024
s__Asaccharobacter_celatus	s__Lactobacillus_salivarius	0.104024
s__Asaccharobacter_celatus	s__Streptococcus_vestibularis	0.104024
s__Asaccharobacter_celatus	s__Clostridium_sp_AF36_4	0.104024
s__Asaccharobacter_celatus	s__Clostridium_sp_CAG_122	0.104024
s__Asaccharobacter_celatus	s__Clostridium_sp_CAG_12237_41	0.104024
s__Asaccharobacter_celatus	s__Clostridium_sp_CAG_169	0.104024
s__Asaccharobacter_celatus	s__Clostridium_sp_CAG_226	0.104024
s__Asaccharobacter_celatus	s__Clostridium_sp_CAG_230	0.104024
s__Asaccharobacter_celatus	s__Clostridium_sp_CAG_269	0.104024
s__Asaccharobacter_celatus	s__Clostridium_sp_CAG_505	0.104024
s__Asaccharobacter_celatus	s__Clostridium_sp_CAG_58	0.104024
s__Asaccharobacter_celatus	s__Clostridium_sp_CAG_964	0.104024
s__Asaccharobacter_celatus	s__Monoglobus_pectinilyticus	0.104024
s__Asaccharobacter_celatus	s__Eubacterium_eligens	0.104024
s__Asaccharobacter_celatus	s__Eubacterium_sp_AF17_7	0.104024
s__Asaccharobacter_celatus	s__Eubacterium_sp_CAG_115	0.104024
s__Asaccharobacter_celatus	s__Eubacterium_sp_CAG_161	0.104024
s__Asaccharobacter_celatus	s__Eubacterium_sp_CAG_180	0.104024
s__Asaccharobacter_celatus	s__Eubacterium_sp_CAG_274	0.104024
s__Asaccharobacter_celatus	s__Eubacterium_sp_CAG_38	0.104024
s__Asaccharobacter_celatus	s__Eubacterium_ventriosum	0.104024
s__Asaccharobacter_celatus	s__Anaerostipes_caccae	0.104024
s__Asaccharobacter_celatus	s__Blautia_sp_AF19_10LB	0.104024
s__Asaccharobacter_celatus	s__Blautia_wexlerae	0.104024
s__Asaccharobacter_celatus	s__Dorea_sp_CAG_317	0.104024
s__Asaccharobacter_celatus	s__Fusicatenibacter_saccharivorans	0.104024
s__Asaccharobacter_celatus	s__Clostridium_bolteae	0.104024
s__Asaccharobacter_celatus	s__Clostridium_clostridioforme	0.104024
s__Asaccharobacter_celatus	s__Clostridium_symbiosum	0.104024
s__Asaccharobacter_celatus	s__Lachnoclostridium_sp_An138	0.104024
s__Asaccharobacter_celatus	s__Lachnoclostridium_sp_An14	0.104024
s__Asaccharobacter_celatus	s__Lachnoclostridium_sp_An181	0.104024
s__Asaccharobacter_celatus	s__Roseburia_faecis	0.104024
s__Asaccharobacter_celatus	s__Roseburia_intestinalis	0.104024
s__Asaccharobacter_celatus	s__Roseburia_sp_CAG_197	0.104024
s__Asaccharobacter_celatus	s__Roseburia_sp_CAG_303	0.104024
s__Asaccharobacter_celatus	s__Roseburia_sp_CAG_309	0.104024
s__Asaccharobacter_celatus	s__Roseburia_sp_CAG_380	0.104024
s__Asaccharobacter_celatus	s__Tyzzerella_nexilis	0.104024
s__Asaccharobacter_celatus	s__Tyzzerella_sp	0.104024
s__Asaccharobacter_celatus	s__Oscillibacter_sp_57_20	0.104024
s__Asaccharobacter_celatus	s__Oscillibacter_sp_CAG_241	0.104024
s__Asaccharobacter_celatus	s__Agathobaculum_butyriciproducens	0.104024
s__Bifidobacterium_longum	s__Collinsella_tanakaei	0.104024
s__Bifidobacterium_longum	s__Blautia_sp_CAG_257	0.104024
s__Bifidobacterium_dentium	s__Bifidobacterium_longum	0.104024
s__Bifidobacterium_longum	s__Bifidobacterium_pseudocatenulatum	0.104024
s__Bifidobacterium_longum	s__Clostridium_sp_CAG_306	0.104024
s__Bifidobacterium_longum	s__Bacteroides_cellulosilyticus	0.104024
s__Bifidobacterium_longum	s__Bacteroides_eggerthii	0.104024
s__Bifidobacterium_breve	s__Collinsella_tanakaei	0.0999723
s__Bifidobacterium_breve	s__Bifidobacterium_pseudocatenulatum	0.0995412
s__Prevotella_corporis	s__Anaerotruncus_colihominis	0.0980629
s__Senegalimassilia_anaerobia	s__Bacteroides_sp_CAG_875	0.0973755
s__Prevotella_buccae	s__Clostridium_sp_CAG_75	0.0966024
s__Actinomyces_sp_oral_taxon_181	s__Bacteroides_cellulosilyticus	0.0928712
s__Eubacterium_sp_36_13	s__Eubacterium_sp_CAG_251	0.0895097
s__Slackia_piriformis	s__Clostridium_sp_44_14	0.0883073
s__Bacteroides_uniformis	s__Eubacterium_sp_CAG_192	0.0873853
s__Bacteroides_clarus	s__Bacteroides_sp_CAG_144	0.0855678
s__Bacteroides_salyersiae	s__Prevotella_sp_CAG_1092	0.0845001
s__Actinomyces_sp_oral_taxon_181	s__Bifidobacterium_pseudocatenulatum	0.0828375
s__Bifidobacterium_longum	s__Lachnospira_pectinoschiza	0.0824989
s__Dorea_formicigenerans	s__Clostridium_saccharolyticum	0.0820575
s__Clostridium_aldenense	s__Sellimonas_intestinalis	0.0810576
s__Parabacteroides_distasonis	s__Anaerofustis_stercorihominis	0.0799449
s__Bacteroides_finegoldii	s__Clostridium_sp_CAG_299	0.0766322
s__Prevotella_sp_CAG_1092	s__Eubacterium_hallii	0.0752009
s__Candidatus_Gastranaerophilales_bacterium_HUM_18	s__Blautia_producta	0.0740805
s__Bifidobacterium_longum	s__Streptococcus_parasanguinis	0.0692948
s__Eubacterium_ramulus	s__Sellimonas_intestinalis	0.065119
s__Bifidobacterium_bifidum	s__Eubacterium_sp_CAG_581	0.0648796
s__Clostridium_sp_CAG_253	s__Eubacterium_rectale	0.0639847
s__Bacteroides_clarus	s__Roseburia_inulinivorans	0.0629417
s__Bacteroides_faecis	s__Prevotella_sp_CAG_386	0.0625588
s__Hungatella_hathewayi	s__Eubacterium_sp_AM18_10LB_B	0.0562066
s__Clostridium_perfringens	s__Clostridium_citroniae	0.0528835
s__Bifidobacterium_longum	s__Anaerostipes_hadrus	0.0523185
s__Streptococcus_thermophilus	s__Clostridium_sp_44_14	0.0516269
s__Clostridium_sp_AM22_11AC	s__Clostridium_sp_CAG_306	0.0488229
s__Bacteroides_sp_OM08_11	s__Hungatella_hathewayi	0.0472274
s__Streptococcus_parasanguinis	s__Clostridium_sp_CAG_277	0.0459928
s__Rothia_mucilaginosa	s__Blautia_sp_CAG_257	0.0440015
s__Bacteroides_vulgatus	s__Oscillibacter_sp_CAG_155	0.0426659
s__Bacteroides_finegoldii	s__Lactobacillus_crispatus	0.0398571
s__Clostridium_cadaveris	s__Clostridium_sp_CAG_273	0.0397441
s__Bacteroides_sp_CAG_754	s__Eubacterium_sp_CAG_192	0.0340704
s__Prevotella_sp_AM42_24	s__Streptococcus_parasanguinis	0.0290097
s__Actinomyces_sp_oral_taxon_181	s__Streptococcus_parasanguinis	0.027129
s__Bacteroides_sp_CAG_530	s__Streptococcus_thermophilus	0.0198832
s__Bacteroides_galacturonicus	s__Alistipes_timonensis	0.0198638
s__Blautia_sp_CAG_52	s__Lachnospira_pectinoschiza	0.0188034
s__Lachnospira_pectinoschiza	s__Intestinibacter_bartlettii	0.0163079
s__Parabacteroides_distasonis	s__Clostridium_sp_CAG_277	0.00874252
s__Bacteroides_galacturonicus	s__Prevotella_sp_CAG_1092	0.00826284
s__Prevotella_sp_885	s__Clostridium_sp_CAG_590	0.00698781
s__Blautia_hydrogenotrophica	s__Blautia_sp_N6H1_15	0.00466508
s__Prevotella_oralis	s__Eubacterium_sp_36_13	0.00290125
s__Odoribacter_laneus	s__Paraprevotella_clara	0.00100343
s__Bifidobacterium_bifidum	s__Bacteroides_cellulosilyticus	0.000892314
s__Bifidobacterium_bifidum	s__Bifidobacterium_pseudocatenulatum	0.000516593
s__Bifidobacterium_bifidum	s__Collinsella_tanakaei	0.000400528
s__Actinomyces_sp_oral_taxon_181	s__Bifidobacterium_bifidum	2.46617e-05
s__Actinomyces_sp_oral_taxon_181	s__Bifidobacterium_longum	2.46617e-05
s__Actinomyces_sp_oral_taxon_181	s__Eggerthella_sp_CAG_209	2.46617e-05
s__Actinomyces_sp_oral_taxon_181	s__Bacteroides_fragilis	2.46617e-05
s__Actinomyces_sp_oral_taxon_181	s__Bacteroides_massiliensis	2.46617e-05
s__Actinomyces_sp_oral_taxon_181	s__Bacteroides_nordii	2.46617e-05
s__Actinomyces_sp_oral_taxon_181	s__Bacteroides_ovatus	2.46617e-05
s__Actinomyces_sp_oral_taxon_181	s__Bacteroides_sp_CAG_633	2.46617e-05
s__Actinomyces_sp_oral_taxon_181	s__Bacteroides_sp_D2	2.46617e-05
s__Actinomyces_sp_oral_taxon_181	s__Bacteroides_stercorirosoris	2.46617e-05
s__Actinomyces_sp_oral_taxon_181	s__Bacteroides_xylanisolvens	2.46617e-05
s__Actinomyces_sp_oral_taxon_181	s__Barnesiella_intestinihominis	2.46617e-05
s__Actinomyces_sp_oral_taxon_181	s__Coprobacter_fastidiosus	2.46617e-05
s__Actinomyces_sp_oral_taxon_181	s__Paraprevotella_xylaniphila	2.46617e-05
s__Actinomyces_sp_oral_taxon_181	s__Prevotella_sp_CAG_1185	2.46617e-05
s__Actinomyces_sp_oral_taxon_181	s__Prevotella_sp_CAG_604	2.46617e-05
s__Actinomyces_sp_oral_taxon_181	s__Prevotella_sp_CAG_891	2.46617e-05
s__Actinomyces_sp_oral_taxon_181	s__Prevotella_stercorea	2.46617e-05
s__Actinomyces_sp_oral_taxon_181	s__Prevotella_timonensis	2.46617e-05
s__Actinomyces_sp_oral_taxon_181	s__Alistipes_indistinctus	2.46617e-05
s__Actinomyces_sp_oral_taxon_181	s__Alistipes_inops	2.46617e-05
s__Actinomyces_sp_oral_taxon_181	s__Alistipes_putredinis	2.46617e-05
s__Actinomyces_sp_oral_taxon_181	s__Alistipes_shahii	2.46617e-05
s__Actinomyces_sp_oral_taxon_181	s__Parabacteroides_goldsteinii	2.46617e-05
s__Actinomyces_sp_oral_taxon_181	s__Parabacteroides_merdae	2.46617e-05
s__Actinomyces_sp_oral_taxon_181	s__Candidatus_Gastranaerophilales_bacterium	2.46617e-05
s__Actinomyces_sp_oral_taxon_181	s__Candidatus_Gastranaerophilales_bacterium_HUM_10	2.46617e-05
s__Actinomyces_sp_oral_taxon_181	s__Candidatus_Melainabacteria_bacterium_35_41	2.46617e-05
s__Actinomyces_sp_oral_taxon_181	s__Enterococcus_faecalis	2.46617e-05
s__Actinomyces_sp_oral_taxon_181	s__Lactobacillus_johnsonii	2.46617e-05
s__Actinomyces_sp_oral_taxon_181	s__Lactobacillus_salivarius	2.46617e-05
s__Actinomyces_sp_oral_taxon_181	s__Streptococcus_vestibularis	2.46617e-05
s__Actinomyces_sp_oral_taxon_181	s__Clostridium_sp_AF36_4	2.46617e-05
s__Actinomyces_sp_oral_taxon_181	s__Clostridium_sp_CAG_122	2.46617e-05
s__Actinomyces_sp_oral_taxon_181	s__Clostridium_sp_CAG_12237_41	2.46617e-05
s__Actinomyces_sp_oral_taxon_181	s__Clostridium_sp_CAG_169	2.46617e-05
s__Actinomyces_sp_oral_taxon_181	s__Clostridium_sp_CAG_226	2.46617e-05
s__Actinomyces_sp_oral_taxon_181	s__Clostridium_sp_CAG_230	2.46617e-05
s__Actinomyces_sp_oral_taxon_181	s__Clostridium_sp_CAG_269	2.46617e-05
s__Actinomyces_sp_oral_taxon_181	s__Clostridium_sp_CAG_505	2.46617e-05
s__Actinomyces_sp_oral_taxon_181	s__Clostridium_sp_CAG_58	2.46617e-05
s__Actinomyces_sp_oral_taxon_181	s__Clostridium_sp_CAG_964	2.46617e-05
s__Actinomyces_sp_oral_taxon_181	s__Monoglobus_pectinilyticus	2.46617e-05
s__Actinomyces_sp_oral_taxon_181	s__Eubacterium_eligens	2.46617e-05
s__Actinomyces_sp_oral_taxon_181	s__Eubacterium_sp_AF17_7	2.46617e-05
s__Actinomyces_sp_oral_taxon_181	s__Eubacterium_sp_CAG_115	2.46617e-05
s__Actinomyces_sp_oral_taxon_181	s__Eubacterium_sp_CAG_161	2.46617e-05
s__Actinomyces_sp_oral_taxon_181	s__Eubacterium_sp_CAG_180	2.46617e-05
s__Actinomyces_sp_oral_taxon_181	s__Eubacterium_sp_CAG_274	2.46617e-05
s__Actinomyces_sp_oral_taxon_181	s__Eubacterium_sp_CAG_38	2.46617e-05
s__Actinomyces_sp_oral_taxon_181	s__Eubacterium_ventriosum	2.46617e-05
s__Actinomyces_sp_oral_taxon_181	s__Anaerostipes_caccae	2.46617e-05
s__Actinomyces_sp_oral_taxon_181	s__Blautia_sp_AF19_10LB	2.46617e-05
s__Actinomyces_sp_oral_taxon_181	s__Blautia_wexlerae	2.46617e-05
s__Actinomyces_sp_oral_taxon_181	s__Dorea_sp_CAG_317	2.46617e-05
s__Actinomyces_sp_oral_taxon_181	s__Fusicatenibacter_saccharivorans	2.46617e-05
s__Actinomyces_sp_oral_taxon_181	s__Clostridium_bolteae	2.46617e-05
s__Actinomyces_sp_oral_taxon_181	s__Clostridium_clostridioforme	2.46617e-05
s__Actinomyces_sp_oral_taxon_181	s__Clostridium_symbiosum	2.46617e-05
s__Actinomyces_sp_oral_taxon_181	s__Lachnoclostridium_sp_An138	2.46617e-05
s__Actinomyces_sp_oral_taxon_181	s__Lachnoclostridium_sp_An14	2.46617e-05
s__Actinomyces_sp_oral_taxon_181	s__Lachnoclostridium_sp_An181	2.46617e-05
s__Actinomyces_sp_oral_taxon_181	s__Roseburia_faecis	2.46617e-05
s__Actinomyces_sp_oral_taxon_181	s__Roseburia_intestinalis	2.46617e-05
s__Actinomyces_sp_oral_taxon_181	s__Roseburia_sp_CAG_197	2.46617e-05
s__Actinomyces_sp_oral_taxon_181	s__Roseburia_sp_CAG_303	2.46617e-05
s__Actinomyces_sp_oral_taxon_181	s__Roseburia_sp_CAG_309	2.46617e-05
s__Actinomyces_sp_oral_taxon_181	s__Roseburia_sp_CAG_380	2.46617e-05
s__Actinomyces_sp_oral_taxon_181	s__Tyzzerella_nexilis	2.46617e-05
s__Actinomyces_sp_oral_taxon_181	s__Tyzzerella_sp	2.46617e-05
s__Actinomyces_sp_oral_taxon_181	s__Oscillibacter_sp_57_20	2.46617e-05
s__Actinomyces_sp_oral_taxon_181	s__Oscillibacter_sp_CAG_241	2.46617e-05
s__Actinomyces_sp_oral_taxon_181	s__Agathobaculum_butyriciproducens	2.46617e-05
s__Bifidobacterium_breve	s__Bifidobacterium_longum	1.88183e-14
s__Bifidobacterium_breve	s__Eggerthella_sp_CAG_209	1.88183e-14
s__Bifidobacterium_breve	s__Bacteroides_fragilis	1.88183e-14
s__Bifidobacterium_breve	s__Bacteroides_massiliensis	1.88183e-14
s__Bifidobacterium_breve	s__Bacteroides_nordii	1.88183e-14
s__Bifidobacterium_breve	s__Bacteroides_ovatus	1.88183e-14
s__Bifidobacterium_breve	s__Bacteroides_sp_CAG_633	1.88183e-14
s__Bifidobacterium_breve	s__Bacteroides_sp_D2	1.88183e-14
s__Bifidobacterium_breve	s__Bacteroides_stercorirosoris	1.88183e-14
s__Bifidobacterium_breve	s__Bacteroides_xylanisolvens	1.88183e-14
s__Bifidobacterium_breve	s__Barnesiella_intestinihominis	1.88183e-14
s__Bifidobacterium_breve	s__Coprobacter_fastidiosus	1.88183e-14
s__Bifidobacterium_breve	s__Paraprevotella_xylaniphila	1.88183e-14
s__Bifidobacterium_breve	s__Prevotella_sp_CAG_1185	1.88183e-14
s__Bifidobacterium_breve	s__Prevotella_sp_CAG_604	1.88183e-14
s__Bifidobacterium_breve	s__Prevotella_sp_CAG_891	1.88183e-14
s__Bifidobacterium_breve	s__Prevotella_stercorea	1.88183e-14
s__Bifidobacterium_breve	s__Prevotella_timonensis	1.88183e-14
s__Bifidobacterium_breve	s__Alistipes_indistinctus	1.88183e-14
s__Bifidobacterium_breve	s__Alistipes_inops	1.88183e-14
s__Bifidobacterium_breve	s__Alistipes_putredinis	1.88183e-14
s__Bifidobacterium_breve	s__Alistipes_shahii	1.88183e-14
s__Bifidobacterium_breve	s__Parabacteroides_goldsteinii	1.88183e-14
s__Bifidobacterium_breve	s__Parabacteroides_merdae	1.88183e-14
s__Bifidobacterium_breve	s__Candidatus_Gastranaerophilales_bacterium	1.88183e-14
s__Bifidobacterium_breve	s__Candidatus_Gastranaerophilales_bacterium_HUM_10	1.88183e-14
s__Bifidobacterium_breve	s__Candidatus_Melainabacteria_bacterium_35_41	1.88183e-14
s__Bifidobacterium_breve	s__Enterococcus_faecalis	1.88183e-14
s__Bifidobacterium_breve	s__Lactobacillus_johnsonii	1.88183e-14
s__Bifidobacterium_breve	s__Lactobacillus_salivarius	1.88183e-14
s__Bifidobacterium_breve	s__Streptococcus_vestibularis	1.88183e-14
s__Bifidobacterium_breve	s__Clostridium_sp_AF36_4	1.88183e-14
s__Bifidobacterium_breve	s__Clostridium_sp_CAG_122	1.88183e-14
s__Bifidobacterium_breve	s__Clostridium_sp_CAG_12237_41	1.88183e-14
s__Bifidobacterium_breve	s__Clostridium_sp_CAG_169	1.88183e-14
s__Bifidobacterium_breve	s__Clostridium_sp_CAG_226	1.88183e-14
s__Bifidobacterium_breve	s__Clostridium_sp_CAG_230	1.88183e-14
s__Bifidobacterium_breve	s__Clostridium_sp_CAG_269	1.88183e-14
s__Bifidobacterium_breve	s__Clostridium_sp_CAG_505	1.88183e-14
s__Bifidobacterium_breve	s__Clostridium_sp_CAG_58	1.88183e-14
s__Bifidobacterium_breve	s__Clostridium_sp_CAG_964	1.88183e-14
s__Bifidobacterium_breve	s__Monoglobus_pectinilyticus	1.88183e-14
s__Bifidobacterium_breve	s__Eubacterium_eligens	1.88183e-14
s__Bifidobacterium_breve	s__Eubacterium_sp_AF17_7	1.88183e-14
s__Bifidobacterium_breve	s__Eubacterium_sp_CAG_115	1.88183e-14
s__Bifidobacterium_breve	s__Eubacterium_sp_CAG_161	1.88183e-14
s__Bifidobacterium_breve	s__Eubacterium_sp_CAG_180	1.88183e-14
s__Bifidobacterium_breve	s__Eubacterium_sp_CAG_274	1.88183e-14
s__Bifidobacterium_breve	s__Eubacterium_sp_CAG_38	1.88183e-14
s__Bifidobacterium_breve	s__Eubacterium_ventriosum	1.88183e-14
s__Bifidobacterium_breve	s__Anaerostipes_caccae	1.88183e-14
s__Bifidobacterium_breve	s__Blautia_sp_AF19_10LB	1.88183e-14
s__Bifidobacterium_breve	s__Blautia_wexlerae	1.88183e-14
s__Bifidobacterium_breve	s__Dorea_sp_CAG_317	1.88183e-14
s__Bifidobacterium_breve	s__Fusicatenibacter_saccharivorans	1.88183e-14
s__Bifidobacterium_breve	s__Clostridium_bolteae	1.88183e-14
s__Bifidobacterium_breve	s__Clostridium_clostridioforme	1.88183e-14
s__Bifidobacterium_breve	s__Clostridium_symbiosum	1.88183e-14
s__Bifidobacterium_breve	s__Lachnoclostridium_sp_An138	1.88183e-14
s__Bifidobacterium_breve	s__Lachnoclostridium_sp_An14	1.88183e-14
s__Bifidobacterium_breve	s__Lachnoclostridium_sp_An181	1.88183e-14
s__Bifidobacterium_breve	s__Roseburia_faecis	1.88183e-14
s__Bifidobacterium_breve	s__Roseburia_intestinalis	1.88183e-14
s__Bifidobacterium_breve	s__Roseburia_sp_CAG_197	1.88183e-14
s__Bifidobacterium_breve	s__Roseburia_sp_CAG_303	1.88183e-14
s__Bifidobacterium_breve	s__Roseburia_sp_CAG_309	1.88183e-14
s__Bifidobacterium_breve	s__Roseburia_sp_CAG_380	1.88183e-14
s__Bifidobacterium_breve	s__Tyzzerella_nexilis	1.88183e-14
s__Bifidobacterium_breve	s__Tyzzerella_sp	1.88183e-14
s__Bifidobacterium_breve	s__Oscillibacter_sp_57_20	1.88183e-14
s__Bifidobacterium_breve	s__Oscillibacter_sp_CAG_241	1.88183e-14
s__Bifidobacterium_breve	s__Agathobaculum_butyriciproducens	1.88183e-14
s__Collinsella_sp_CAG_289	s__Lachnospira_pectinoschiza	2.77556e-16
s__Bifidobacterium_pseudocatenulatum	s__Collinsella_sp_CAG_289	1.11022e-16
s__Bifidobacterium_pseudocatenulatum	s__Asaccharobacter_celatus	1.11022e-16
s__Collinsella_sp_CAG_289	s__Bacteroides_cellulosilyticus	1.11022e-16
s__Actinomyces_sp_oral_taxon_181	s__Eubacterium_sp_CAG_581	1.11022e-16
s__Bacteroides_plebeius	s__Prevotella_bivia	-0.00193938
s__Prevotella_sp_CAG_1092	s__Clostridium_sp_CAG_465	-0.00305242
s__Eggerthella_sp_CAG_298	s__Eubacterium_sp_36_13	-0.00616497
s__Bacteroides_finegoldii	s__Bacteroides_plebeius	-0.0274024
s__Bacteroides_galacturonicus	s__Bacteroides_sp_CAG_754	-0.0301607
s__Eggerthella_sp_CAG_298	s__Clostridium_sp_CAG_302	-0.0309632
s__Prevotella_sp_CAG_386	s__Dorea_formicigenerans	-0.0335851
s__Bacteroides_salyersiae	s__Streptococcus_thermophilus	-0.0373761
s__Eggerthella_sp_CAG_298	s__Blautia_producta	-0.0693915
s__Eggerthella_sp_CAG_298	s__Dorea_longicatena	-0.123962
s__Bacteroides_sp_43_108	s__Eisenbergiella_tayi	-0.212046

## Sheet: speicEASI_nonIBD1
sp1	sp2	cor
s__Prevotella_sp_109	s__Blautia_sp_CAG_257	0.702365
s__Collinsella_aerofaciens	s__Clostridium_saccharolyticum	0.702364
s__Bacteroides_xylanisolvens	s__Prevotella_buccae	0.702362
s__Paraprevotella_xylaniphila	s__Clostridiales_bacterium_KLE1615	0.702355
s__Clostridium_sp_CAG_273	s__Dorea_sp_CAG_317	0.702345
s__Bifidobacterium_dentium	s__Bacteroides_sp_D2	0.702299
s__Alistipes_sp_CAG_514	s__Eubacterium_sp_CAG_180	0.702191
s__Odoribacter_laneus	s__Clostridium_sp_CAG_269	0.702164
s__Prevotella_buccae	s__Prevotella_corporis	0.702145
s__Bacteroides_salyersiae	s__Prevotella_sp_CAG_386	0.702049
s__Senegalimassilia_anaerobia	s__Clostridium_sp_CAG_226	0.702031
s__Butyricimonas_virosa	s__Dorea_longicatena	0.701816
s__Eubacterium_sp_AM18_10LB_B	s__Blautia_sp_AF19_10LB	0.701771
s__Bacteroides_xylanisolvens	s__Anaerostipes_caccae	0.701712
s__Clostridium_sp_CAG_505	s__Clostridium_lavalense	0.701669
s__Cryptobacterium_sp_CAG_338	s__Bacteroides_plebeius	0.701365
s__Prevotella_stercorea	s__Enterococcus_hirae	0.701145
s__Enterococcus_faecalis	s__Eubacterium_ventriosum	0.701129
s__Bacteroides_nordii	s__Clostridium_cadaveris	0.701079
s__Eggerthella_sp_CAG_298	s__Clostridium_scindens	0.700031
s__Clostridiales_bacterium_1_7_47FAA	s__Ruminococcus_gnavus	0.699919
s__Bifidobacterium_dentium	s__Eubacterium_sp_CAG_252	0.69861
s__Alistipes_sp_CAG_268	s__Blautia_sp_CAG_52	0.697793
s__Eubacterium_sp_CAG_192	s__Eisenbergiella_massiliensis	0.696806
s__Alistipes_putredinis	s__Blautia_sp_AF19_10LB	0.696335
s__Streptococcus_oralis	s__Clostridium_sp_CAG_75	0.695969
s__Streptococcus_vestibularis	s__Clostridium_sp_44_14	0.693136
s__Odoribacter_splanchnicus	s__Blautia_obeum	0.691777
s__Prevotella_sp_CAG_279	s__Alistipes_indistinctus	0.690346
s__Candidatus_Gastranaerophilales_bacterium	s__Clostridium_citroniae	0.688859
s__Alistipes_onderdonkii	s__Lactobacillus_rogosae	0.686204
s__Clostridium_sp_CAG_299	s__Eubacterium_sp_CAG_180	0.68556
s__Coprobacter_secundus	s__Clostridium_sp_CAG_354	0.680658
s__Streptococcus_parasanguinis	s__Streptococcus_vestibularis	0.679595
s__Enteroscipio_rubneri	s__Lawsonibacter_asaccharolyticus	0.672173
s__Bacteroides_intestinalis	s__Anaerofustis_stercorihominis	0.668782
s__Bifidobacterium_adolescentis	s__Clostridium_disporicum	0.666701
s__Eubacterium_sp_OM08_24	s__Anaerotignum_lactatifermentans	0.664405
s__Streptococcus_mitis	s__Eubacterium_ramulus	0.659453
s__Porphyromonas_sp_31_2	s__Candidatus_Gastranaerophilales_bacterium_HUM_21	0.658806
s__Prevotella_sp_CAG_279	s__Clostridium_sp_CAG_169	0.655778
s__Bacteroides_intestinalis	s__Bacteroides_thetaiotaomicron	0.650325
s__Bacteroides_sp_D2	s__Streptococcus_salivarius	0.650315
s__Clostridium_paraputrificum	s__Clostridium_perfringens	0.647326
s__Clostridium_sp_CAG_58	s__Eubacterium_sp_CAG_38	0.636866
s__Prevotella_sp_CAG_604	s__Blautia_hydrogenotrophica	0.635813
s__Alistipes_shahii	s__Candidatus_Gastranaerophilales_bacterium_HUM_18	0.633026
s__Prevotella_sp_CAG_1185	s__Clostridium_sp_CAG_122	0.627903
s__Senegalimassilia_anaerobia	s__Eubacterium_sp_CAG_161	0.627374
s__Slackia_isoflavoniconvertens	s__Blautia_wexlerae	0.625671
s__Bifidobacterium_catenulatum	s__Eubacterium_sp_CAG_252	0.624421
s__Coprobacter_fastidiosus	s__Prevotella_disiens	0.620913
s__Bifidobacterium_longum	s__Porphyromonas_sp_31_2	0.616882
s__Prevotella_sp_CAG_520	s__Lactobacillus_salivarius	0.616185
s__Clostridium_sp_CAG_440	s__Blautia_producta	0.615926
s__Bacteroides_oleiciplenus	s__Coprobacter_sp	0.61585
s__Blautia_sp_N6H1_15	s__Clostridium_aldenense	0.610569
s__Coprobacter_sp	s__Clostridiales_Family_XIII_bacterium	0.605099
s__Clostridium_sp_CAG_242	s__Clostridium_sp_CAG_277	0.601714
s__Bacteroides_cellulosilyticus	s__Ruminococcus_gnavus	0.600333
s__Prevotella_sp_CAG_891	s__Blautia_hansenii	0.593875
s__Enterococcus_faecalis	s__Clostridiales_bacterium_KLE1615	0.58136
s__Prevotella_sp_AM42_24	s__Prevotella_sp_CAG_1092	0.578458
s__Asaccharobacter_celatus	s__Cryptobacterium_sp_CAG_338	0.577307
s__Bifidobacterium_bifidum	s__Parabacteroides_johnsonii	0.576606
s__Prevotella_sp_885	s__Alistipes_inops	0.568806
s__Prevotella_bivia	s__Prevotella_sp_CAG_1092	0.560877
s__Monoglobus_pectinilyticus	s__Eubacterium_sp_CAG_251	0.56058
s__Bifidobacterium_pseudocatenulatum	s__Lactobacillus_crispatus	0.560246
s__Prevotella_disiens	s__Clostridium_sp_CAG_440	0.556244
s__Bacteroides_vulgatus	s__Lawsonibacter_asaccharolyticus	0.549444
s__Sanguibacteroides_justesenii	s__Butyrivibrio_crossotus	0.546356
s__Bacteroides_stercorirosoris	s__Blautia_sp_AF19_10LB	0.541911
s__Lactobacillus_crispatus	s__Dorea_formicigenerans	0.541596
s__Bacteroides_sp_CAG_754	s__Clostridium_sp_CAG_58	0.533678
s__Coprobacter_fastidiosus	s__Blautia_coccoides	0.519017
s__Eubacterium_sp_CAG_180	s__Clostridium_asparagiforme	0.516189
s__Bacteroides_caccae	s__Clostridium_sp_CAG_230	0.51126
s__Streptococcus_vestibularis	s__Clostridium_perfringens	0.509606
s__Prevotella_copri	s__Lawsonibacter_asaccharolyticus	0.506895
s__Eggerthella_sp_CAG_209	s__Candidatus_Gastranaerophilales_bacterium_HUM_11	0.499312
s__Butyricimonas_synergistica	s__Eubacterium_hallii	0.497185
s__Eubacterium_sp_36_13	s__Anaerotignum_lactatifermentans	0.497174
s__Rothia_mucilaginosa	s__Alistipes_shahii	0.49578
s__Eisenbergiella_tayi	s__Clostridium_bolteae	0.487402
s__Candidatus_Melainabacteria_bacterium_35_41	s__Eubacterium_ramulus	0.486633
s__Clostridium_sp_CAG_167	s__Ruminococcus_torques	0.484779
s__Clostridium_sp_CAG_138	s__Clostridium_sp_CAG_964	0.482053
s__Bacteroides_sp_43_108	s__Paraprevotella_xylaniphila	0.479567
s__Bacteroides_sp_CAG_875	s__Hungatella_hathewayi	0.478439
s__Bacteroides_stercoris	s__Clostridium_sp_AF36_4	0.476573
s__Clostridium_sp_CAG_465	s__Clostridium_bolteae	0.475484
s__Intestinimonas_butyriciproducens	s__Eubacterium_sp_CAG_274	0.473018
s__Bacteroides_intestinalis	s__Coprobacter_sp	0.472846
s__Rothia_mucilaginosa	s__Coprococcus_eutactus	0.469789
s__Slackia_isoflavoniconvertens	s__Prevotella_oralis	0.468652
s__Bacteroides_stercoris	s__Prevotella_sp_CAG_891	0.462561
s__Clostridium_sp_CAG_242	s__Butyrivibrio_sp_CAG_318	0.458573
s__Collinsella_tanakaei	s__Prevotella_sp_885	0.451706
s__Prevotella_corporis	s__Clostridium_sp_CAG_253	0.448936
s__Clostridium_sp_CAG_226	s__Eubacterium_ramulus	0.446579
s__Sanguibacteroides_justesenii	s__Clostridium_clostridioforme	0.44651
s__Bacteroides_sp_CAG_144	s__Clostridium_sp_CAG_302	0.446473
s__Bacteroides_coprocola	s__Alistipes_obesi	0.445845
s__Prevotella_sp_CAG_279	s__Parabacteroides_merdae	0.443383
s__Parabacteroides_sp_CAG_409	s__Clostridium_sp_CAG_440	0.43868
s__Lactobacillus_johnsonii	s__Eubacterium_hallii	0.437982
s__Bifidobacterium_adolescentis	s__Clostridium_sp_CAG_306	0.436362
s__Prevotella_sp_CAG_279	s__Clostridium_sp_CAG_302	0.434969
s__Clostridium_sp_AM22_11AC	s__Clostridium_sp_CAG_12237_41	0.434588
s__Bacteroides_vulgatus	s__Paraprevotella_xylaniphila	0.432852
s__Coprobacter_secundus	s__Monoglobus_pectinilyticus	0.431214
s__Butyricimonas_sp	s__Prevotella_sp_CAG_520	0.430471
s__Paraprevotella_clara	s__Dorea_formicigenerans	0.429231
s__Collinsella_sp_CAG_289	s__Prevotella_oralis	0.425558
s__Parabacteroides_distasonis	s__Clostridium_sp_CAG_964	0.425539
s__Alistipes_inops	s__Coprococcus_catus	0.425111
s__Bacteroides_finegoldii	s__Bacteroides_fragilis	0.423643
s__Bacteroides_clarus	s__Clostridium_sp_CAG_273	0.423204
s__Lactobacillus_rogosae	s__Clostridium_sp_CAG_265	0.422285
s__Hungatella_hathewayi	s__Eubacterium_eligens	0.417332
s__Bacteroides_eggerthii	s__Coprococcus_catus	0.411567
s__Eubacterium_hallii	s__Clostridium_lavalense	0.410509
s__Alistipes_sp_CAG_268	s__Fusicatenibacter_saccharivorans	0.410466
s__Clostridium_sp_CAG_226	s__Blautia_obeum	0.407471
s__Eubacterium_sp_OM08_24	s__Anaerostipes_hadrus	0.400527
s__Bacteroides_sp_CAG_633	s__Ruminococcus_gnavus	0.397842
s__Eggerthella_sp_CAG_298	s__Clostridium_bolteae	0.397458
s__Alloscardovia_omnicolens	s__Bifidobacterium_breve	0.395975
s__Candidatus_Gastranaerophilales_bacterium_HUM_10	s__Clostridium_sp_CAG_245	0.393512
s__Bifidobacterium_breve	s__Bacteroides_sp_CAG_144	0.391553
s__Clostridium_sp_CAG_12237_41	s__Clostridium_sp_CAG_307	0.388514
s__Collinsella_sp_CAG_289	s__Eggerthella_lenta	0.378948
s__Parabacteroides_goldsteinii	s__Streptococcus_thermophilus	0.375813
s__Prevotella_stercorea	s__Coprococcus_comes	0.367679
s__Candidatus_Gastranaerophilales_bacterium	s__Blautia_hydrogenotrophica	0.365427
s__Candidatus_Gastranaerophilales_bacterium_HUM_10	s__Clostridium_sp_CAG_75	0.36249
s__Alistipes_timonensis	s__Parabacteroides_merdae	0.361562
s__Clostridium_sp_CAG_138	s__Clostridium_sp_CAG_307	0.361124
s__Eubacterium_sp_AF17_7	s__Clostridium_citroniae	0.35608
s__Clostridium_sp_CAG_169	s__Ruminococcus_torques	0.349084
s__Clostridium_sp_CAG_590	s__Eubacterium_sp_36_13	0.348936
s__Actinomyces_sp_oral_taxon_181	s__Alloscardovia_omnicolens	0.347999
s__Clostridium_sp_CAG_265	s__Clostridium_aldenense	0.343894
s__Bifidobacterium_animalis	s__Parabacteroides_goldsteinii	0.343652
s__Butyricicoccus_pullicaecorum	s__Eubacterium_sp_36_13	0.343319
s__Bacteroides_plebeius	s__Bacteroides_sp_CAG_633	0.341039
s__Slackia_piriformis	s__Clostridium_scindens	0.339989
s__Eubacterium_sp_CAG_274	s__Eubacterium_ventriosum	0.339141
s__Anaerostipes_hadrus	s__Coprococcus_comes	0.338842
s__Clostridium_sp_CAG_306	s__Blautia_hydrogenotrophica	0.3372
s__Candidatus_Gastranaerophilales_bacterium_HUM_18	s__Eubacterium_sp_AF17_7	0.334476
s__Bacteroides_sp_CAG_709	s__Blautia_sp_AF19_10LB	0.334336
s__Bifidobacterium_pseudocatenulatum	s__Prevotella_sp_CAG_520	0.332577
s__Candidatus_Melainabacteria_bacterium_35_41	s__Streptococcus_thermophilus	0.331801
s__Eggerthella_sp_CAG_209	s__Odoribacter_splanchnicus	0.32919
s__Clostridium_sp_CAG_1013	s__Clostridium_sp_CAG_12237_41	0.328545
s__Collinsella_tanakaei	s__Bacteroides_plebeius	0.327223
s__Alistipes_sp_CAG_514	s__Clostridium_sp_CAG_217	0.32629
s__Bacteroides_sp_CAG_709	s__Clostridium_sp_CAG_568	0.323091
s__Enterococcus_hirae	s__Eubacterium_sp_CAG_581	0.319295
s__Alistipes_timonensis	s__Clostridium_sp_CAG_167	0.317488
s__Bifidobacterium_animalis	s__Eubacterium_eligens	0.317374
s__Bacteroides_galacturonicus	s__Bacteroides_sp_OM08_11	0.315747
s__Blautia_hansenii	s__Blautia_sp	0.302842
s__Collinsella_intestinalis	s__Eubacterium_eligens	0.301431
s__Bacteroides_sp_CAG_875	s__Clostridium_sp_CAG_568	0.298929
s__Butyrivibrio_sp_CAG_318	s__Coprococcus_eutactus	0.298553
s__Eisenbergiella_massiliensis	s__Fusicatenibacter_saccharivorans	0.296128
s__Bacteroides_coprocola	s__Eubacterium_sp_36_13	0.290672
s__Butyricimonas_sp	s__Candidatus_Gastranaerophilales_bacterium_HUM_18	0.284442
s__Paraprevotella_clara	s__Clostridium_clostridioforme	0.281226
s__Slackia_piriformis	s__Bacteroides_plebeius	0.280636
s__Bacteroides_clarus	s__Blautia_coccoides	0.279512
s__Bacteroides_sp_CAG_709	s__Clostridium_sp_CAG_245	0.278212
s__Butyricicoccus_pullicaecorum	s__Clostridium_sp_CAG_269	0.274201
s__Prevotella_sp_CAG_1185	s__Clostridium_sp_CAG_1013	0.270968
s__Asaccharobacter_celatus	s__Bacteroides_ovatus	0.268434
s__Bacteroides_massiliensis	s__Lawsonibacter_asaccharolyticus	0.266049
s__Bacteroides_caccae	s__Eubacterium_sp_CAG_115	0.261714
s__Butyricimonas_virosa	s__Clostridium_sp_CAG_75	0.259779
s__Eggerthella_lenta	s__Eisenbergiella_tayi	0.259615
s__Clostridium_clostridioforme	s__Clostridium_lavalense	0.257862
s__Candidatus_Gastranaerophilales_bacterium	s__Clostridium_sp_CAG_590	0.257645
s__Alistipes_obesi	s__Parabacteroides_sp_CAG_409	0.25658
s__Butyricimonas_synergistica	s__Clostridium_sp_CAG_230	0.253868
s__Prevotella_timonensis	s__Lactobacillus_rogosae	0.248841
s__Parabacteroides_johnsonii	s__Blautia_sp	0.248075
s__Bacteroides_stercorirosoris	s__Bacteroides_uniformis	0.244258
s__Odoribacter_laneus	s__Clostridium_sp_CAG_217	0.243506
s__Bacteroides_coprocola	s__Bacteroides_sp_CAG_530	0.235952
s__Bifidobacterium_animalis	s__Eubacterium_sp_AM18_10LB_B	0.230868
s__Actinomyces_sp_oral_taxon_181	s__Candidatus_Melainabacteria_bacterium_35_41	0.228704
s__Alistipes_onderdonkii	s__Eubacterium_ventriosum	0.22562
s__Paraprevotella_clara	s__Eubacterium_hallii	0.219398
s__Bacteroides_dorei	s__Bacteroides_faecis	0.207986
s__Eubacterium_sp_CAG_252	s__Eubacterium_sp_CAG_581	0.205047
s__Eggerthella_sp_CAG_298	s__Clostridium_sp_CAG_167	0.20496
s__Prevotella_copri	s__Clostridium_sp_CAG_354	0.203197
s__Eubacterium_sp_CAG_581	s__Dorea_longicatena	0.202765
s__Clostridium_sp_AM22_11AC	s__Clostridium_sp_CAG_265	0.201698
s__Clostridium_sp_CAG_253	s__Blautia_sp_CAG_52	0.199647
s__Bacteroides_massiliensis	s__Bacteroides_sp_CAG_754	0.199508
s__Bacteroides_sp_CAG_754	s__Clostridium_sp_CAG_354	0.197975
s__Actinomyces_sp_oral_taxon_181	s__Alistipes_finegoldii	0.194658
s__Eggerthella_sp_CAG_209	s__Clostridium_sp_AF36_4	0.192928
s__Prevotella_sp_885	s__Prevotella_timonensis	0.19226
s__Eggerthella_sp_CAG_209	s__Lactobacillus_johnsonii	0.191565
s__Alistipes_finegoldii	s__Lactobacillus_salivarius	0.191165
s__Bacteroides_massiliensis	s__Prevotella_copri	0.189738
s__Clostridium_sp_CAG_122	s__Ruminococcus_gnavus	0.189268
s__Butyricimonas_virosa	s__Candidatus_Gastranaerophilales_bacterium_HUM_10	0.188184
s__Coprobacter_secundus	s__Intestinimonas_butyriciproducens	0.187266
s__Parabacteroides_johnsonii	s__Candidatus_Gastranaerophilales_bacterium_HUM_11	0.186978
s__Bacteroides_sp_CAG_530	s__Eubacterium_sp_36_13	0.184581
s__Clostridium_sp_CAG_277	s__Eubacterium_sp_36_13	0.184014
s__Bacteroides_eggerthii	s__Bacteroides_fragilis	0.183299
s__Parabacteroides_merdae	s__Anaerofustis_stercorihominis	0.179332
s__Collinsella_sp_CAG_289	s__Bacteroides_stercorirosoris	0.177859
s__Eggerthella_sp_CAG_209	s__Alistipes_finegoldii	0.1772
s__Ruminococcus_torques	s__Coprococcus_catus	0.170748
s__Prevotella_timonensis	s__Clostridium_sp_CAG_307	0.169084
s__Slackia_piriformis	s__Bacteroides_uniformis	0.168704
s__Bacteroides_faecis	s__Bacteroides_ovatus	0.165008
s__Actinomyces_sp_oral_taxon_181	s__Streptococcus_mitis	0.163681
s__Alistipes_finegoldii	s__Eubacterium_hallii	0.161076
s__Clostridium_sp_CAG_167	s__Coprococcus_catus	0.159233
s__Alloscardovia_omnicolens	s__Clostridium_scindens	0.158767
s__Bacteroides_stercoris	s__Clostridium_aldenense	0.154003
s__Odoribacter_splanchnicus	s__Clostridium_sp_CAG_138	0.149885
s__Bacteroides_dorei	s__Eubacterium_sp_CAG_115	0.149253
s__Asaccharobacter_celatus	s__Clostridium_sp_CAG_277	0.147514
s__Collinsella_sp_CAG_289	s__Bacteroides_fragilis	0.147091
s__Collinsella_intestinalis	s__Blautia_sp_N6H1_15	0.146145
s__Bacteroides_faecis	s__Bacteroides_finegoldii	0.145917
s__Blautia_wexlerae	s__Eisenbergiella_tayi	0.145765
s__Clostridium_sp_CAG_1013	s__Clostridiales_bacterium_1_7_47FAA	0.14561
s__Bacteroides_salyersiae	s__Eubacterium_sp_CAG_251	0.143925
s__Prevotella_sp_885	s__Coprococcus_catus	0.140355
s__Prevotella_bivia	s__Clostridium_bolteae	0.139638
s__Parabacteroides_distasonis	s__Eubacterium_sp_CAG_192	0.139197
s__Senegalimassilia_anaerobia	s__Eubacterium_ramulus	0.135096
s__Bacteroides_cellulosilyticus	s__Clostridium_scindens	0.134996
s__Clostridium_sp_CAG_217	s__Clostridium_sp_CAG_269	0.133067
s__Collinsella_intestinalis	s__Bacteroides_uniformis	0.131329
s__Clostridium_sp_CAG_245	s__Blautia_sp_AF19_10LB	0.130828
s__Bifidobacterium_bifidum	s__Coprococcus_comes	0.129555
s__Bifidobacterium_bifidum	s__Blautia_sp	0.12501
s__Cryptobacterium_sp_CAG_338	s__Bacteroides_galacturonicus	0.120853
s__Bacteroides_eggerthii	s__Clostridium_sp_CAG_465	0.120427
s__Prevotella_timonensis	s__Clostridium_sp_CAG_265	0.11628
s__Prevotella_sp_AM42_24	s__Blautia_hansenii	0.111406
s__Streptococcus_vestibularis	s__Clostridium_paraputrificum	0.11072
s__Anaerostipes_caccae	s__Clostridium_asparagiforme	0.108029
s__Cryptobacterium_sp_CAG_338	s__Bacteroides_ovatus	0.100295
s__Bacteroides_dorei	s__Parabacteroides_distasonis	0.0986523
s__Bacteroides_galacturonicus	s__Bacteroides_sp_43_108	0.0981929
s__Prevotella_sp_109	s__Clostridiales_Family_XIII_bacterium	0.09739
s__Bacteroides_sp_CAG_709	s__Eubacterium_eligens	0.0956448
s__Bacteroides_sp_CAG_530	s__Clostridium_sp_CAG_277	0.0914932
s__Bacteroides_dorei	s__Clostridium_sp_CAG_122	0.0894805
s__Butyrivibrio_crossotus	s__Clostridium_clostridioforme	0.0857756
s__Bacteroides_nordii	s__Bacteroides_sp_CAG_530	0.0856043
s__Bifidobacterium_longum	s__Streptococcus_salivarius	0.0849762
s__Eubacterium_hallii	s__Clostridium_clostridioforme	0.0829741
s__Clostridium_disporicum	s__Eubacterium_sp_OM08_24	0.0821411
s__Eubacterium_hallii	s__Dorea_formicigenerans	0.0788396
s__Clostridium_sp_CAG_253	s__Intestinimonas_butyriciproducens	0.0785397
s__Prevotella_corporis	s__Blautia_sp	0.0783438
s__Clostridium_cadaveris	s__Clostridium_asparagiforme	0.076197
s__Clostridium_sp_CAG_590	s__Blautia_hydrogenotrophica	0.0743913
s__Bacteroides_intestinalis	s__Bacteroides_oleiciplenus	0.0741872
s__Butyricicoccus_pullicaecorum	s__Clostridium_sp_CAG_277	0.0695133
s__Slackia_piriformis	s__Bacteroides_faecis	0.0678174
s__Bacteroides_dorei	s__Eisenbergiella_massiliensis	0.0675958
s__Alistipes_finegoldii	s__Butyrivibrio_crossotus	0.0674001
s__Bifidobacterium_catenulatum	s__Parabacteroides_johnsonii	0.0643648
s__Barnesiella_intestinihominis	s__Clostridium_sp_AF36_4	0.0638143
s__Ruminococcus_gnavus	s__Eisenbergiella_massiliensis	0.0637624
s__Bacteroides_sp_CAG_530	s__Clostridium_cadaveris	0.0610921
s__Streptococcus_mitis	s__Eubacterium_sp_CAG_161	0.0604251
s__Porphyromonas_sp_31_2	s__Clostridium_sp_44_14	0.0601911
s__Bacteroides_fragilis	s__Blautia_hansenii	0.0581574
s__Clostridium_sp_CAG_964	s__Eubacterium_sp_CAG_161	0.0576943
s__Prevotella_disiens	s__Blautia_producta	0.0575976
s__Prevotella_sp_AM42_24	s__Candidatus_Gastranaerophilales_bacterium_HUM_11	0.0571037
s__Bifidobacterium_bifidum	s__Prevotella_stercorea	0.054358
s__Bacteroides_sp_OM08_11	s__Blautia_hansenii	0.0537882
s__Bacteroides_thetaiotaomicron	s__Coprobacter_sp	0.0520211
s__Collinsella_aerofaciens	s__Streptococcus_salivarius	0.0519362
s__Bacteroides_stercoris	s__Blautia_sp_N6H1_15	0.0508165
s__Blautia_obeum	s__Clostridium_lavalense	0.0506408
s__Bacteroides_coprocola	s__Butyricicoccus_pullicaecorum	0.0493228
s__Barnesiella_intestinihominis	s__Clostridium_sp_CAG_138	0.0464328
s__Collinsella_sp_CAG_289	s__Bacteroides_eggerthii	0.0461596
s__Clostridium_sp_CAG_277	s__Clostridium_sp_CAG_590	0.0460927
s__Bacteroides_sp_CAG_530	s__Butyricicoccus_pullicaecorum	0.0442419
s__Blautia_wexlerae	s__Ruminococcus_torques	0.0436009
s__Bacteroides_nordii	s__Bacteroides_sp_D2	0.0427127
s__Clostridium_sp_CAG_226	s__Clostridium_sp_CAG_505	0.0419396
s__Prevotella_sp_CAG_604	s__Streptococcus_salivarius	0.0411655
s__Bacteroides_sp_CAG_633	s__Clostridium_sp_CAG_122	0.0406658
s__Eubacterium_sp_36_13	s__Eubacterium_sp_OM08_24	0.0379127
s__Streptococcus_mitis	s__Clostridium_sp_CAG_505	0.0372695
s__Prevotella_sp_CAG_279	s__Candidatus_Gastranaerophilales_bacterium_HUM_21	0.0365462
s__Bifidobacterium_adolescentis	s__Collinsella_aerofaciens	0.0356007
s__Alistipes_inops	s__Enterococcus_hirae	0.0354422
s__Bacteroides_coprocola	s__Clostridium_sp_CAG_277	0.035044
s__Bacteroides_stercorirosoris	s__Alistipes_putredinis	0.034152
s__Prevotella_sp_CAG_386	s__Anaerofustis_stercorihominis	0.0335345
s__Candidatus_Gastranaerophilales_bacterium_HUM_11	s__Blautia_sp	0.0304437
s__Clostridium_sp_CAG_465	s__Eubacterium_eligens	0.0294708
s__Streptococcus_oralis	s__Clostridium_sp_CAG_568	0.029234
s__Streptococcus_thermophilus	s__Clostridium_sp_CAG_138	0.0290533
s__Parabacteroides_sp_CAG_409	s__Blautia_producta	0.0288374
s__Actinomyces_sp_oral_taxon_181	s__Barnesiella_intestinihominis	0.0265494
s__Butyricicoccus_pullicaecorum	s__Clostridium_sp_CAG_590	0.0254867
s__Sanguibacteroides_justesenii	s__Prevotella_timonensis	0.0248507
s__Prevotella_sp_CAG_604	s__Clostridium_paraputrificum	0.0239028
s__Asaccharobacter_celatus	s__Bacteroides_oleiciplenus	0.0221973
s__Streptococcus_parasanguinis	s__Clostridium_cadaveris	0.0214949
s__Eggerthella_lenta	s__Clostridium_sp_CAG_465	0.0214771
s__Bacteroides_sp_CAG_144	s__Clostridium_bolteae	0.0210277
s__Prevotella_sp_CAG_386	s__Parabacteroides_merdae	0.0184209
s__Alistipes_timonensis	s__Clostridium_sp_CAG_169	0.0149392
s__Candidatus_Gastranaerophilales_bacterium_HUM_21	s__Clostridium_sp_CAG_299	0.0149088
s__Parabacteroides_merdae	s__Clostridium_sp_CAG_169	0.0137232
s__Bifidobacterium_bifidum	s__Clostridium_citroniae	0.01195
s__Parabacteroides_goldsteinii	s__Candidatus_Melainabacteria_bacterium_35_41	0.00981053
s__Prevotella_sp_AM42_24	s__Blautia_sp	0.00917278
s__Bacteroides_sp_CAG_875	s__Clostridium_sp_CAG_122	0.00666569
s__Bacteroides_coprocola	s__Clostridium_sp_CAG_590	0.00527402
s__Bacteroides_sp_OM08_11	s__Prevotella_sp_CAG_891	0.00440234
s__Bacteroides_oleiciplenus	s__Bacteroides_thetaiotaomicron	0.00304577
s__Bifidobacterium_longum	s__Clostridium_sp_44_14	0.00109687
s__Prevotella_sp_AM42_24	s__Parabacteroides_johnsonii	0.00074607
s__Bifidobacterium_breve	s__Lactobacillus_salivarius	0.000735478
s__Bacteroides_nordii	s__Streptococcus_salivarius	9.2361e-05
s__Bacteroides_thetaiotaomicron	s__Anaerofustis_stercorihominis	3.37021e-05
s__Streptococcus_salivarius	s__Clostridium_saccharolyticum	9.12608e-06
s__Clostridium_sp_AF36_4	s__Clostridium_sp_CAG_253	-0.00830752
s__Bacteroides_fragilis	s__Candidatus_Melainabacteria_bacterium_35_41	-0.0128443
s__Alistipes_timonensis	s__Parabacteroides_goldsteinii	-0.0176043
s__Alistipes_indistinctus	s__Eubacterium_sp_CAG_38	-0.0176227
s__Bifidobacterium_catenulatum	s__Clostridium_sp_CAG_307	-0.0226708
s__Barnesiella_intestinihominis	s__Alistipes_timonensis	-0.0297979
s__Bacteroides_uniformis	s__Enterococcus_hirae	-0.0336633
s__Bacteroides_finegoldii	s__Bacteroides_galacturonicus	-0.0535627
s__Parabacteroides_johnsonii	s__Clostridium_sp_CAG_307	-0.0550279
s__Collinsella_tanakaei	s__Bacteroides_finegoldii	-0.0562608
s__Bacteroides_uniformis	s__Parabacteroides_distasonis	-0.0566703
s__Alloscardovia_omnicolens	s__Bacteroides_sp_OM08_11	-0.0581571
s__Bacteroides_finegoldii	s__Eubacterium_sp_CAG_581	-0.063457
s__Eggerthella_lenta	s__Candidatus_Gastranaerophilales_bacterium_HUM_11	-0.0665158
s__Bacteroides_uniformis	s__Eubacterium_sp_AF17_7	-0.0830908
s__Bacteroides_faecis	s__Clostridium_sp_CAG_230	-0.0924734
s__Collinsella_intestinalis	s__Bacteroides_oleiciplenus	-0.0980084
s__Bacteroides_faecis	s__Alistipes_inops	-0.0983657
s__Bacteroides_caccae	s__Bacteroides_sp_OM08_11	-0.0988382
s__Streptococcus_thermophilus	s__Eubacterium_sp_CAG_251	-0.102221
s__Prevotella_bivia	s__Clostridium_sp_CAG_964	-0.106814
s__Parabacteroides_distasonis	s__Clostridium_sp_CAG_58	-0.107786
s__Alistipes_finegoldii	s__Clostridium_sp_AM22_11AC	-0.108127
s__Bacteroides_dorei	s__Bacteroides_uniformis	-0.115598
s__Bacteroides_uniformis	s__Lactobacillus_salivarius	-0.124357
s__Bacteroides_faecis	s__Bacteroides_sp_43_108	-0.126676
s__Bacteroides_eggerthii	s__Bacteroides_galacturonicus	-0.164099
s__Bacteroides_finegoldii	s__Bacteroides_oleiciplenus	-0.224561
s__Collinsella_intestinalis	s__Butyricimonas_sp	-0.234032
s__Bacteroides_sp_CAG_754	s__Barnesiella_intestinihominis	-0.299706
s__Barnesiella_intestinihominis	s__Eubacterium_sp_CAG_581	-0.358033
